# Supplementary material for: An enumeration of Philippine vascular plants in Samar Island Natural Park: floristic evidence for outstanding universal value
Source: Biodivers Data J. 2026 Jul 21;14:e182643. doi: 10.3897/BDJ.14.e182643 (PMC13416819; doi:10.3897/BDJ.14.e182643)
Supplement: XML Treatment for Tracheophyta [file BDJ.14.e182643-treatment1.xml]

<!DOCTYPE tp:taxon-treatment
  PUBLIC "-//TaxonX//DTD Taxonomic Treatment Publishing DTD v0 20100105//EN" "tax-treatment-NSO.dtd">
<tp:taxon-treatment xmlns:tp="http://www.plazi.org/taxpub"><tp:treatment-meta><mixed-citation publication-type="journal"><person-group><name><surname>Odulio</surname><given-names>Eiana Joshier A</given-names></name><name><surname>Ordas</surname><given-names>Jorge Anton D</given-names></name><name><surname>Chen</surname><given-names>Yen Ting</given-names></name><name><surname>Alfeche</surname><given-names>Niña Kathryn G</given-names></name><name><surname>Operio</surname><given-names>Manimar Druselle V</given-names></name><name><surname>Zamudio</surname><given-names>Sarah Grace S</given-names></name><name><surname>Romeroso</surname><given-names>Roanne B</given-names></name><name><surname>Venturina</surname><given-names>Propa Joy S</given-names></name><name><surname>Docot</surname><given-names>Rudolph Valentino A</given-names></name><name><surname>Lola</surname><given-names>Alyssa Marie A</given-names></name><name><surname>Olivar</surname><given-names>Jay Edneil C</given-names></name><name><surname>delos Angeles</surname><given-names>Marjorie</given-names></name><name><surname>Arbias</surname><given-names>Antonio Felipe T.</given-names></name><name><surname>Tandang</surname><given-names>Danilo N</given-names></name><name><surname>Alejandro</surname><given-names>Grecebio Jonathan D</given-names></name><name><surname>Moran</surname><given-names>Cecilia B</given-names></name></person-group><article-title>An enumeration of Philippine vascular plants in Samar Island Natural Park: floristic evidence for outstanding universal value</article-title><source>Biodivers Data J</source><day>21</day><month>07</month><year>2026</year><volume>14</volume><pub-id pub-id-type="doi">10.3897/BDJ.14.e182643</pub-id></mixed-citation></tp:treatment-meta><tp:nomenclature><tp:taxon-name>
              <object-id xmlns:xlink="http://www.w3.org/1999/xlink" content-type="arpha" xlink:type="simple">C07CE42C-616C-58FB-B88D-8A216AF3D30D</object-id>
              <tp:taxon-name-part taxon-name-part-type="phylum">Tracheophyta</tp:taxon-name-part>
            </tp:taxon-name></tp:nomenclature></tp:taxon-treatment>
