# Supplementary material for: An enumeration of Philippine vascular plants in Samar Island Natural Park: floristic evidence for outstanding universal value
Source: Biodivers Data J. 2026 Jul 21;14:e182643. doi: 10.3897/BDJ.14.e182643 (PMC13416819; doi:10.3897/BDJ.14.e182643)
Supplement: XML Treatment for Lycopodiopsida, Polypodiopsida, Cycadopsida, Gnetopsida, Pinopsida, Liliopsida and Magnoliopsida [file BDJ.14.e182643-treatment2.xml]

<!DOCTYPE tp:taxon-treatment
  PUBLIC "-//TaxonX//DTD Taxonomic Treatment Publishing DTD v0 20100105//EN" "tax-treatment-NSO.dtd">
<tp:taxon-treatment xmlns:tp="http://www.plazi.org/taxpub"><tp:treatment-meta><mixed-citation publication-type="journal"><person-group><name><surname>Odulio</surname><given-names>Eiana Joshier A</given-names></name><name><surname>Ordas</surname><given-names>Jorge Anton D</given-names></name><name><surname>Chen</surname><given-names>Yen Ting</given-names></name><name><surname>Alfeche</surname><given-names>Niña Kathryn G</given-names></name><name><surname>Operio</surname><given-names>Manimar Druselle V</given-names></name><name><surname>Zamudio</surname><given-names>Sarah Grace S</given-names></name><name><surname>Romeroso</surname><given-names>Roanne B</given-names></name><name><surname>Venturina</surname><given-names>Propa Joy S</given-names></name><name><surname>Docot</surname><given-names>Rudolph Valentino A</given-names></name><name><surname>Lola</surname><given-names>Alyssa Marie A</given-names></name><name><surname>Olivar</surname><given-names>Jay Edneil C</given-names></name><name><surname>delos Angeles</surname><given-names>Marjorie</given-names></name><name><surname>Arbias</surname><given-names>Antonio Felipe T.</given-names></name><name><surname>Tandang</surname><given-names>Danilo N</given-names></name><name><surname>Alejandro</surname><given-names>Grecebio Jonathan D</given-names></name><name><surname>Moran</surname><given-names>Cecilia B</given-names></name></person-group><article-title>An enumeration of Philippine vascular plants in Samar Island Natural Park: floristic evidence for outstanding universal value</article-title><source>Biodivers Data J</source><day>21</day><month>07</month><year>2026</year><volume>14</volume><pub-id pub-id-type="doi">10.3897/BDJ.14.e182643</pub-id></mixed-citation></tp:treatment-meta><tp:nomenclature><tp:taxon-name>
              <object-id xmlns:xlink="http://www.w3.org/1999/xlink" content-type="arpha" xlink:type="simple">AA006B65-541D-5966-A482-8D7A5010AFEA</object-id>
              <tp:taxon-name-part taxon-name-part-type="class">Lycopodiopsida, Polypodiopsida, Cycadopsida, Gnetopsida, Pinopsida, Liliopsida and Magnoliopsida</tp:taxon-name-part>
            </tp:taxon-name></tp:nomenclature><tp:treatment-sec sec-type="Notes"><title>Notes</title><p>A species list (Table <xref ref-type="table" rid="T13726649">1</xref>) was generated by integrating collection data, published literature and Global Biodiversity Information Facility (GBIF) records. GBIF occurrences were subsequently filtered to species exclusively within the SINP protected area boundary. Information about the endemism of the species to the Philippines and specifically to Samar Island is included. The conservation status of each species is based on <xref ref-type="bibr" rid="B13236499">DENR (2026)</xref> Administrative Order No. 2026-20 (DAO 2026-20) and the IUCN Red List of Threatened Species (<xref ref-type="bibr" rid="B13236507">IUCN 2025</xref>). The records generated during the fieldwork campaign have been successfully uploaded and integrated into the GBIF database as occurrence dataset, accessible through this link: <ext-link xmlns:xlink="http://www.w3.org/1999/xlink" ext-link-type="uri" xlink:href="http://doi.org/10.15468/9vcfsu" xlink:type="simple">https://doi.org/10.15468/9vcfsu</ext-link> (<xref ref-type="bibr" rid="B13729155">Odulio and Alfeche 2025</xref>).</p></tp:treatment-sec><tp:treatment-sec><!--Section generated to contain objects referenced in tp:taxon-treatment.--><table-wrap id="T13726649" position="float" orientation="portrait"><label>Table 1.</label><caption><p>A checklist of vascular plants in SINP arranged by family. Summary: Taxon = scientific name of the taxon, species with * are new locality records; Endemicity = species' endemic status in the Philippines (abbreviations: N/E - Non-endemic, E - Endemic, SE - Samar Island endemic); IUCN and DAO 2026-20 = Conservation status for IUCN (global) and DAO (national) (abbreviations: NE - Not Evaluated, DD - Data Deficient, OTS - Other Threatened Species, LC - Least Concern, NT - Near Threatened, VU - Vulnerable, EN Endangered, CR - Critically Endangered, status with <sup>@</sup> are proposed conservation status from published literatures); Source Material = source of the species record (abbreviations: A - <xref ref-type="bibr" rid="B13230616">Villanueva et al. (2021a)</xref>, B - <xref ref-type="bibr" rid="B13230447">Quimio (2016)</xref>, C - <xref ref-type="bibr" rid="B13726722">Villanueva et al. (2022)</xref>, D - <xref ref-type="bibr" rid="B13236397">Pelser et al. (2011)</xref>, E - <xref ref-type="bibr" rid="B13731783">GBIF.org (2025a)</xref>, <xref ref-type="bibr" rid="B13731792">GBIF.org (2025b)</xref>, <xref ref-type="bibr" rid="B13731800">GBIF.org (2025c)</xref>, F - <xref ref-type="bibr" rid="B13726756">Madera et al. (2021)</xref>, G - <xref ref-type="bibr" rid="B13726765">delos Angeles et al. (2022)</xref>, H - <xref ref-type="bibr" rid="B13726807">Adorador and Fernando (2017)</xref>, I - <xref ref-type="bibr" rid="B13230944">Adorador and Fernando (2019)</xref>, J - <xref ref-type="bibr" rid="B13230543">Obeña et al. (2021)</xref>, K - <xref ref-type="bibr" rid="B13230364">Ordas et al. (2019)</xref>, L - <xref ref-type="bibr" rid="B13231067">Chavez et al. (2020)</xref>, M - <xref ref-type="bibr" rid="B13726838">Meneses et al. (2018)</xref>, N - <xref ref-type="bibr" rid="B13231000">Meneses and Cootes (2019)</xref>, O - <xref ref-type="bibr" rid="B13231020">Tandang et al. (2022)</xref>, P - <xref ref-type="bibr" rid="B13231111">delos Angeles et al. (2022a)</xref>, Q - <xref ref-type="bibr" rid="B13231141">delos Angeles et al. (2024)</xref>, R - <xref ref-type="bibr" rid="B13231162">Fontarum-Bulawin et al. (2024)</xref>, S - SINP Collection, T - <xref ref-type="bibr" rid="B13231010">Tandang et al. (2019)</xref>, U - <xref ref-type="bibr" rid="B13231087">delos Angeles et al. (2022b)</xref>, V - <xref ref-type="bibr" rid="B13730781">delos Angeles et al. (2023)</xref>, W - <xref ref-type="bibr" rid="B14209467">Docot et al. (2026)</xref>, X - <xref ref-type="bibr" rid="B13231121">Ordas et al. (2022)</xref>, Y - <xref ref-type="bibr" rid="B13230935">Adorador (2019)</xref>, Z - <xref ref-type="bibr" rid="B13230963">Adorador et al. (2021)</xref>).</p></caption><table rules="all"><tbody><tr><td rowspan="1" colspan="1">
              <bold>Taxon</bold>
            </td><td rowspan="1" colspan="1">
              <bold>Endemicity</bold>
            </td><td rowspan="1" colspan="1">
              <bold>IUCN Status</bold>
            </td><td rowspan="1" colspan="1">
              <bold>DAO 2026-20</bold>
            </td><td rowspan="1" colspan="1">
              <bold>Source Material</bold>
            </td></tr><tr><td rowspan="1" colspan="1">
              <bold>
                <tp:taxon-name>
                  <tp:taxon-name-part taxon-name-part-type="family" reg="Acanthaceae">Acanthaceae</tp:taxon-name-part>
                </tp:taxon-name>
              </bold>
            </td><td rowspan="1" colspan="1"/><td rowspan="1" colspan="1"/><td rowspan="1" colspan="1"/><td rowspan="1" colspan="1"/></tr><tr><td rowspan="1" colspan="1"><italic><tp:taxon-name><tp:taxon-name-part taxon-name-part-type="genus" reg="Gymnostachyum">Gymnostachyum</tp:taxon-name-part> <tp:taxon-name-part taxon-name-part-type="species" reg="affine">affine</tp:taxon-name-part></tp:taxon-name></italic> Nees</td><td rowspan="1" colspan="1">N/E</td><td rowspan="1" colspan="1">NE</td><td rowspan="1" colspan="1">NE</td><td rowspan="1" colspan="1">A</td></tr><tr><td rowspan="1" colspan="1"><italic><tp:taxon-name><tp:taxon-name-part taxon-name-part-type="genus" reg="Pseuderanthemum">Pseuderanthemum</tp:taxon-name-part> <tp:taxon-name-part taxon-name-part-type="species" reg="curtatum">curtatum</tp:taxon-name-part></tp:taxon-name></italic> (C.B.Clarke) Merr.</td><td rowspan="1" colspan="1">E</td><td rowspan="1" colspan="1">NE</td><td rowspan="1" colspan="1">NE</td><td rowspan="1" colspan="1">E</td></tr><tr><td rowspan="1" colspan="1"><italic><tp:taxon-name><tp:taxon-name-part taxon-name-part-type="genus" reg="Ptyssiglottis">Ptyssiglottis</tp:taxon-name-part> <tp:taxon-name-part taxon-name-part-type="species" reg="undulata">undulata</tp:taxon-name-part></tp:taxon-name></italic> (Merr.) B.Hansen</td><td rowspan="1" colspan="1">E</td><td rowspan="1" colspan="1">NE</td><td rowspan="1" colspan="1">NE</td><td rowspan="1" colspan="1">E</td></tr><tr><td rowspan="1" colspan="1"><italic><tp:taxon-name><tp:taxon-name-part taxon-name-part-type="genus" reg="Rhaphidospora">Rhaphidospora</tp:taxon-name-part> <tp:taxon-name-part taxon-name-part-type="species" reg="luzonensis">luzonensis</tp:taxon-name-part></tp:taxon-name></italic> (C.B.Clarke) Bremek.</td><td rowspan="1" colspan="1">E</td><td rowspan="1" colspan="1">NE</td><td rowspan="1" colspan="1">NE</td><td rowspan="1" colspan="1">S, E</td></tr><tr><td rowspan="1" colspan="1"><italic><tp:taxon-name><tp:taxon-name-part taxon-name-part-type="genus" reg="Rungia">Rungia</tp:taxon-name-part> <tp:taxon-name-part taxon-name-part-type="species" reg="membranacea">membranacea</tp:taxon-name-part></tp:taxon-name></italic> Merr.</td><td rowspan="1" colspan="1">SE</td><td rowspan="1" colspan="1">NE</td><td rowspan="1" colspan="1">NE</td><td rowspan="1" colspan="1">S</td></tr><tr><td rowspan="1" colspan="1"><italic><tp:taxon-name><tp:taxon-name-part taxon-name-part-type="genus" reg="Staurogyne">Staurogyne</tp:taxon-name-part> <tp:taxon-name-part taxon-name-part-type="species" reg="samarensis">samarensis</tp:taxon-name-part></tp:taxon-name></italic> Bremek.</td><td rowspan="1" colspan="1">SE</td><td rowspan="1" colspan="1">NE</td><td rowspan="1" colspan="1">NE</td><td rowspan="1" colspan="1">E</td></tr><tr><td rowspan="1" colspan="1"><italic><tp:taxon-name><tp:taxon-name-part taxon-name-part-type="genus" reg="Strobilanthes">Strobilanthes</tp:taxon-name-part> <tp:taxon-name-part taxon-name-part-type="species" reg="bulusanensis">bulusanensis</tp:taxon-name-part></tp:taxon-name></italic> Elmer ex Y.F.Deng</td><td rowspan="1" colspan="1">E</td><td rowspan="1" colspan="1">NE</td><td rowspan="1" colspan="1">NE</td><td rowspan="1" colspan="1">D, A, E</td></tr><tr><td rowspan="1" colspan="1"><italic><tp:taxon-name><tp:taxon-name-part taxon-name-part-type="genus" reg="Strobilanthes">Strobilanthes</tp:taxon-name-part> <tp:taxon-name-part taxon-name-part-type="species" reg="reptans">reptans</tp:taxon-name-part></tp:taxon-name></italic> (G.Forst.) Moylan ex Y.F.Deng &amp; J.R.I.Wood</td><td rowspan="1" colspan="1">N/E</td><td rowspan="1" colspan="1">NE</td><td rowspan="1" colspan="1">NE</td><td rowspan="1" colspan="1">S</td></tr><tr><td rowspan="1" colspan="1">
              <bold>
                <tp:taxon-name>
                  <tp:taxon-name-part taxon-name-part-type="family" reg="Achariaceae">Achariaceae</tp:taxon-name-part>
                </tp:taxon-name>
              </bold>
            </td><td rowspan="1" colspan="1"/><td rowspan="1" colspan="1"/><td rowspan="1" colspan="1"/><td rowspan="1" colspan="1"/></tr><tr><td rowspan="1" colspan="1"><italic><tp:taxon-name><tp:taxon-name-part taxon-name-part-type="genus" reg="Hydnocarpus">Hydnocarpus</tp:taxon-name-part> <tp:taxon-name-part taxon-name-part-type="species" reg="subfalcata">subfalcata</tp:taxon-name-part></tp:taxon-name></italic> Merr.</td><td rowspan="1" colspan="1">N/E</td><td rowspan="1" colspan="1">LC</td><td rowspan="1" colspan="1">NE</td><td rowspan="1" colspan="1">B</td></tr><tr><td rowspan="1" colspan="1">
              <bold>
                <tp:taxon-name>
                  <tp:taxon-name-part taxon-name-part-type="family" reg="Actinidiaceae">Actinidiaceae</tp:taxon-name-part>
                </tp:taxon-name>
              </bold>
            </td><td rowspan="1" colspan="1"/><td rowspan="1" colspan="1"/><td rowspan="1" colspan="1"/><td rowspan="1" colspan="1"/></tr><tr><td rowspan="1" colspan="1"><italic><tp:taxon-name><tp:taxon-name-part taxon-name-part-type="genus" reg="Saurauia">Saurauia</tp:taxon-name-part> <tp:taxon-name-part taxon-name-part-type="species" reg="clementis">clementis</tp:taxon-name-part></tp:taxon-name></italic> Merr.</td><td rowspan="1" colspan="1">E</td><td rowspan="1" colspan="1">LC</td><td rowspan="1" colspan="1">NE</td><td rowspan="1" colspan="1">S, E</td></tr><tr><td rowspan="1" colspan="1"><italic><tp:taxon-name><tp:taxon-name-part taxon-name-part-type="genus" reg="Saurauia">Saurauia</tp:taxon-name-part> <tp:taxon-name-part taxon-name-part-type="species" reg="latibractea">latibractea</tp:taxon-name-part></tp:taxon-name></italic> Choisy*</td><td rowspan="1" colspan="1">E</td><td rowspan="1" colspan="1">LC</td><td rowspan="1" colspan="1">NE</td><td rowspan="1" colspan="1">S</td></tr><tr><td rowspan="1" colspan="1"><italic><tp:taxon-name><tp:taxon-name-part taxon-name-part-type="genus" reg="Saurauia">Saurauia</tp:taxon-name-part> <tp:taxon-name-part taxon-name-part-type="species" reg="luzoniensis">luzoniensis</tp:taxon-name-part></tp:taxon-name></italic> Merr.*</td><td rowspan="1" colspan="1">E</td><td rowspan="1" colspan="1">NT</td><td rowspan="1" colspan="1">NE</td><td rowspan="1" colspan="1">S</td></tr><tr><td rowspan="1" colspan="1"><italic><tp:taxon-name><tp:taxon-name-part taxon-name-part-type="genus" reg="Saurauia">Saurauia</tp:taxon-name-part> <tp:taxon-name-part taxon-name-part-type="species" reg="samarensis">samarensis</tp:taxon-name-part></tp:taxon-name></italic> Merr.</td><td rowspan="1" colspan="1">SE</td><td rowspan="1" colspan="1">EN</td><td rowspan="1" colspan="1">NE</td><td rowspan="1" colspan="1">S</td></tr><tr><td rowspan="1" colspan="1"><italic><tp:taxon-name><tp:taxon-name-part taxon-name-part-type="genus" reg="Saurauia">Saurauia</tp:taxon-name-part></tp:taxon-name></italic> sp.</td><td rowspan="1" colspan="1">-</td><td rowspan="1" colspan="1">-</td><td rowspan="1" colspan="1">-</td><td rowspan="1" colspan="1">S</td></tr><tr><td rowspan="1" colspan="1">
              <bold>
                <tp:taxon-name>
                  <tp:taxon-name-part taxon-name-part-type="family" reg="Amaranthaceae">Amaranthaceae</tp:taxon-name-part>
                </tp:taxon-name>
              </bold>
            </td><td rowspan="1" colspan="1"/><td rowspan="1" colspan="1"/><td rowspan="1" colspan="1"/><td rowspan="1" colspan="1"/></tr><tr><td rowspan="1" colspan="1"><tp:taxon-name><tp:taxon-name-part taxon-name-part-type="genus" reg="Cyathula">Cyathula</tp:taxon-name-part> <tp:taxon-name-part taxon-name-part-type="species" reg="prostrata">prostrata</tp:taxon-name-part> <tp:taxon-name-part taxon-name-part-type="infraspecific-rank">var.</tp:taxon-name-part> <tp:taxon-name-part taxon-name-part-type="variety" reg="lancifolia">lancifolia</tp:taxon-name-part></tp:taxon-name> (Merr.) Backer</td><td rowspan="1" colspan="1">E</td><td rowspan="1" colspan="1">NE</td><td rowspan="1" colspan="1">NE</td><td rowspan="1" colspan="1">E</td></tr><tr><td rowspan="1" colspan="1">
              <bold>
                <tp:taxon-name>
                  <tp:taxon-name-part taxon-name-part-type="family" reg="Anacardiaceae">Anacardiaceae</tp:taxon-name-part>
                </tp:taxon-name>
              </bold>
            </td><td rowspan="1" colspan="1"/><td rowspan="1" colspan="1"/><td rowspan="1" colspan="1"/><td rowspan="1" colspan="1"/></tr><tr><td rowspan="1" colspan="1"><italic><tp:taxon-name><tp:taxon-name-part taxon-name-part-type="genus" reg="Buchanania">Buchanania</tp:taxon-name-part> <tp:taxon-name-part taxon-name-part-type="species" reg="nitida">nitida</tp:taxon-name-part></tp:taxon-name></italic> Engl.</td><td rowspan="1" colspan="1">N/E</td><td rowspan="1" colspan="1">LC</td><td rowspan="1" colspan="1">NE</td><td rowspan="1" colspan="1">E</td></tr><tr><td rowspan="1" colspan="1"><italic><tp:taxon-name><tp:taxon-name-part taxon-name-part-type="genus" reg="Dracontomelon">Dracontomelon</tp:taxon-name-part> <tp:taxon-name-part taxon-name-part-type="species" reg="dao">dao</tp:taxon-name-part></tp:taxon-name></italic> (Blanco) Merr. &amp; Rolfe</td><td rowspan="1" colspan="1">N/E</td><td rowspan="1" colspan="1">LC</td><td rowspan="1" colspan="1">OTS</td><td rowspan="1" colspan="1">S, B</td></tr><tr><td rowspan="1" colspan="1"><italic><tp:taxon-name><tp:taxon-name-part taxon-name-part-type="genus" reg="Koordersiodendron">Koordersiodendron</tp:taxon-name-part> <tp:taxon-name-part taxon-name-part-type="species" reg="pinnatum">pinnatum</tp:taxon-name-part></tp:taxon-name></italic> (Blanco) Merr.</td><td rowspan="1" colspan="1">N/E</td><td rowspan="1" colspan="1">VU</td><td rowspan="1" colspan="1">OTS</td><td rowspan="1" colspan="1">S</td></tr><tr><td rowspan="1" colspan="1"><italic><tp:taxon-name><tp:taxon-name-part taxon-name-part-type="genus" reg="Mangifera">Mangifera</tp:taxon-name-part> <tp:taxon-name-part taxon-name-part-type="species" reg="monandra">monandra</tp:taxon-name-part></tp:taxon-name></italic> Merr.</td><td rowspan="1" colspan="1">E</td><td rowspan="1" colspan="1">NT</td><td rowspan="1" colspan="1">VU</td><td rowspan="1" colspan="1">A</td></tr><tr><td rowspan="1" colspan="1"><italic><tp:taxon-name><tp:taxon-name-part taxon-name-part-type="genus" reg="Semecarpus">Semecarpus</tp:taxon-name-part> <tp:taxon-name-part taxon-name-part-type="species" reg="cuneiformis">cuneiformis</tp:taxon-name-part></tp:taxon-name></italic> Blanco</td><td rowspan="1" colspan="1">N/E</td><td rowspan="1" colspan="1">LC</td><td rowspan="1" colspan="1">NE</td><td rowspan="1" colspan="1">B, E</td></tr><tr><td rowspan="1" colspan="1"><italic><tp:taxon-name><tp:taxon-name-part taxon-name-part-type="genus" reg="Spondias">Spondias</tp:taxon-name-part> <tp:taxon-name-part taxon-name-part-type="species" reg="pinnata">pinnata</tp:taxon-name-part></tp:taxon-name></italic> (L.f.) Kurz</td><td rowspan="1" colspan="1">N/E</td><td rowspan="1" colspan="1">LC</td><td rowspan="1" colspan="1">NE</td><td rowspan="1" colspan="1">E</td></tr><tr><td rowspan="1" colspan="1">
              <bold>
                <tp:taxon-name>
                  <tp:taxon-name-part taxon-name-part-type="family" reg="Annonaceae">Annonaceae</tp:taxon-name-part>
                </tp:taxon-name>
              </bold>
            </td><td rowspan="1" colspan="1"/><td rowspan="1" colspan="1"/><td rowspan="1" colspan="1"/><td rowspan="1" colspan="1"/></tr><tr><td rowspan="1" colspan="1"><italic><tp:taxon-name><tp:taxon-name-part taxon-name-part-type="genus" reg="Cananga">Cananga</tp:taxon-name-part> <tp:taxon-name-part taxon-name-part-type="species" reg="odorata">odorata</tp:taxon-name-part></tp:taxon-name></italic> (Lam.) Hook.f. &amp; Thomson</td><td rowspan="1" colspan="1">N/E</td><td rowspan="1" colspan="1">LC</td><td rowspan="1" colspan="1">NE</td><td rowspan="1" colspan="1">E</td></tr><tr><td rowspan="1" colspan="1"><italic><tp:taxon-name><tp:taxon-name-part taxon-name-part-type="genus" reg="Drepananthus">Drepananthus</tp:taxon-name-part> <tp:taxon-name-part taxon-name-part-type="species" reg="acuminatus">acuminatus</tp:taxon-name-part></tp:taxon-name></italic> (C.B.Rob.) Survesw. &amp; R.M.K.Saunders</td><td rowspan="1" colspan="1">N/E</td><td rowspan="1" colspan="1">VU</td><td rowspan="1" colspan="1">NE</td><td rowspan="1" colspan="1">F</td></tr><tr><td rowspan="1" colspan="1"><italic><tp:taxon-name><tp:taxon-name-part taxon-name-part-type="genus" reg="Drepananthus">Drepananthus</tp:taxon-name-part> <tp:taxon-name-part taxon-name-part-type="species" reg="apoensis">apoensis</tp:taxon-name-part></tp:taxon-name></italic> Elmer</td><td rowspan="1" colspan="1">E</td><td rowspan="1" colspan="1">VU</td><td rowspan="1" colspan="1">NE</td><td rowspan="1" colspan="1">B</td></tr><tr><td rowspan="1" colspan="1"><italic><tp:taxon-name><tp:taxon-name-part taxon-name-part-type="genus" reg="Drepananthus">Drepananthus</tp:taxon-name-part> <tp:taxon-name-part taxon-name-part-type="species" reg="crassipetalus">crassipetalus</tp:taxon-name-part></tp:taxon-name></italic> (R.J.Wang &amp; R.M.K.Saunders) Survesw. &amp; R.M.K.Saunders</td><td rowspan="1" colspan="1">SE</td><td rowspan="1" colspan="1">EN</td><td rowspan="1" colspan="1">OTS</td><td rowspan="1" colspan="1">D, E</td></tr><tr><td rowspan="1" colspan="1"><italic><tp:taxon-name><tp:taxon-name-part taxon-name-part-type="genus" reg="Drepananthus">Drepananthus</tp:taxon-name-part> <tp:taxon-name-part taxon-name-part-type="species" reg="samarensis">samarensis</tp:taxon-name-part></tp:taxon-name></italic> (R.J.Wang &amp; R.M.K.Saunders) Survesw. &amp; R.M.K.Saunders</td><td rowspan="1" colspan="1">SE</td><td rowspan="1" colspan="1">EN</td><td rowspan="1" colspan="1">OTS</td><td rowspan="1" colspan="1">E</td></tr><tr><td rowspan="1" colspan="1"><italic><tp:taxon-name><tp:taxon-name-part taxon-name-part-type="genus" reg="Goniothalamus">Goniothalamus</tp:taxon-name-part> <tp:taxon-name-part taxon-name-part-type="species" reg="amuyon">amuyon</tp:taxon-name-part></tp:taxon-name></italic> (Blanco) Merr.</td><td rowspan="1" colspan="1">N/E</td><td rowspan="1" colspan="1">VU</td><td rowspan="1" colspan="1">NE</td><td rowspan="1" colspan="1">E</td></tr><tr><td rowspan="1" colspan="1"><italic><tp:taxon-name><tp:taxon-name-part taxon-name-part-type="genus" reg="Goniothalamus">Goniothalamus</tp:taxon-name-part> <tp:taxon-name-part taxon-name-part-type="species" reg="elmeri">elmeri</tp:taxon-name-part></tp:taxon-name></italic> Merr.</td><td rowspan="1" colspan="1">E</td><td rowspan="1" colspan="1">LC</td><td rowspan="1" colspan="1">NE</td><td rowspan="1" colspan="1">S, E</td></tr><tr><td rowspan="1" colspan="1"><italic><tp:taxon-name><tp:taxon-name-part taxon-name-part-type="genus" reg="Goniothalamus">Goniothalamus</tp:taxon-name-part></tp:taxon-name></italic> sp.</td><td rowspan="1" colspan="1">-</td><td rowspan="1" colspan="1">-</td><td rowspan="1" colspan="1">-</td><td rowspan="1" colspan="1">S</td></tr><tr><td rowspan="1" colspan="1"><italic><tp:taxon-name><tp:taxon-name-part taxon-name-part-type="genus" reg="Goniothalamus">Goniothalamus</tp:taxon-name-part> <tp:taxon-name-part taxon-name-part-type="species" reg="lancifolius">lancifolius</tp:taxon-name-part></tp:taxon-name></italic> Merr.</td><td rowspan="1" colspan="1">E</td><td rowspan="1" colspan="1">EN</td><td rowspan="1" colspan="1">NE</td><td rowspan="1" colspan="1">D, A</td></tr><tr><td rowspan="1" colspan="1"><italic><tp:taxon-name><tp:taxon-name-part taxon-name-part-type="genus" reg="Meiogyne">Meiogyne</tp:taxon-name-part> <tp:taxon-name-part taxon-name-part-type="species" reg="virgata">virgata</tp:taxon-name-part></tp:taxon-name></italic> (Blume) Miq.</td><td rowspan="1" colspan="1">N/E</td><td rowspan="1" colspan="1">LC</td><td rowspan="1" colspan="1">NE</td><td rowspan="1" colspan="1">E</td></tr><tr><td rowspan="1" colspan="1"><italic><tp:taxon-name><tp:taxon-name-part taxon-name-part-type="genus" reg="Mitrephora">Mitrephora</tp:taxon-name-part> <tp:taxon-name-part taxon-name-part-type="species" reg="pictiflora">pictiflora</tp:taxon-name-part></tp:taxon-name></italic> Elmer</td><td rowspan="1" colspan="1">E</td><td rowspan="1" colspan="1">EN</td><td rowspan="1" colspan="1">NE</td><td rowspan="1" colspan="1">S</td></tr><tr><td rowspan="1" colspan="1"><italic><tp:taxon-name><tp:taxon-name-part taxon-name-part-type="genus" reg="Monoon">Monoon</tp:taxon-name-part> <tp:taxon-name-part taxon-name-part-type="species" reg="mindanaense">mindanaense</tp:taxon-name-part></tp:taxon-name></italic> (Elmer) B.Xue &amp; R.M.K.Saunders*</td><td rowspan="1" colspan="1">E</td><td rowspan="1" colspan="1">EN</td><td rowspan="1" colspan="1">NE</td><td rowspan="1" colspan="1">S</td></tr><tr><td rowspan="1" colspan="1"><italic><tp:taxon-name><tp:taxon-name-part taxon-name-part-type="genus" reg="Monoon">Monoon</tp:taxon-name-part> <tp:taxon-name-part taxon-name-part-type="species" reg="oblongifolium">oblongifolium</tp:taxon-name-part></tp:taxon-name></italic> (C.B.Rob.) B.Xue &amp; R.M.K.Saunders</td><td rowspan="1" colspan="1">E</td><td rowspan="1" colspan="1">EN</td><td rowspan="1" colspan="1">NE</td><td rowspan="1" colspan="1">B</td></tr><tr><td rowspan="1" colspan="1"><italic><tp:taxon-name><tp:taxon-name-part taxon-name-part-type="genus" reg="Orophea">Orophea</tp:taxon-name-part> <tp:taxon-name-part taxon-name-part-type="species" reg="cumingiana">cumingiana</tp:taxon-name-part></tp:taxon-name></italic> S. Vidal</td><td rowspan="1" colspan="1">E</td><td rowspan="1" colspan="1">NT</td><td rowspan="1" colspan="1">NE</td><td rowspan="1" colspan="1">D, A</td></tr><tr><td rowspan="1" colspan="1"><italic><tp:taxon-name><tp:taxon-name-part taxon-name-part-type="genus" reg="Phaeanthus">Phaeanthus</tp:taxon-name-part> <tp:taxon-name-part taxon-name-part-type="species" reg="ophthalmicus">ophthalmicus</tp:taxon-name-part></tp:taxon-name></italic> (Roxb. ex G.Don) J.Sinclair</td><td rowspan="1" colspan="1">N/E</td><td rowspan="1" colspan="1">LC</td><td rowspan="1" colspan="1">NE</td><td rowspan="1" colspan="1">E</td></tr><tr><td rowspan="1" colspan="1"><italic><tp:taxon-name><tp:taxon-name-part taxon-name-part-type="genus" reg="Polyalthia">Polyalthia</tp:taxon-name-part> <tp:taxon-name-part taxon-name-part-type="species" reg="obliqua">obliqua</tp:taxon-name-part></tp:taxon-name></italic> Hook.f. &amp; Thomson</td><td rowspan="1" colspan="1">N/E</td><td rowspan="1" colspan="1">LC</td><td rowspan="1" colspan="1">NE</td><td rowspan="1" colspan="1">S</td></tr><tr><td rowspan="1" colspan="1"><italic><tp:taxon-name><tp:taxon-name-part taxon-name-part-type="genus" reg="Pseuduvaria">Pseuduvaria</tp:taxon-name-part> <tp:taxon-name-part taxon-name-part-type="species" reg="macgregorii">macgregorii</tp:taxon-name-part></tp:taxon-name></italic> Merr.</td><td rowspan="1" colspan="1">SE</td><td rowspan="1" colspan="1">NE</td><td rowspan="1" colspan="1">NE</td><td rowspan="1" colspan="1">E</td></tr><tr><td rowspan="1" colspan="1"><italic><tp:taxon-name><tp:taxon-name-part taxon-name-part-type="genus" reg="Uvaria">Uvaria</tp:taxon-name-part> <tp:taxon-name-part taxon-name-part-type="species" reg="littoralis">littoralis</tp:taxon-name-part></tp:taxon-name></italic> (Blume) Blume</td><td rowspan="1" colspan="1">N/E</td><td rowspan="1" colspan="1">NE</td><td rowspan="1" colspan="1">NE</td><td rowspan="1" colspan="1">S</td></tr><tr><td rowspan="1" colspan="1"><italic><tp:taxon-name><tp:taxon-name-part taxon-name-part-type="genus" reg="Uvaria">Uvaria</tp:taxon-name-part> <tp:taxon-name-part taxon-name-part-type="species" reg="monticola">monticola</tp:taxon-name-part></tp:taxon-name></italic> Miq.</td><td rowspan="1" colspan="1">N/E</td><td rowspan="1" colspan="1">NE</td><td rowspan="1" colspan="1">NE</td><td rowspan="1" colspan="1">S</td></tr><tr><td rowspan="1" colspan="1">
              <bold>
                <tp:taxon-name>
                  <tp:taxon-name-part taxon-name-part-type="family" reg="Apocynaceae">Apocynaceae</tp:taxon-name-part>
                </tp:taxon-name>
              </bold>
            </td><td rowspan="1" colspan="1"/><td rowspan="1" colspan="1"/><td rowspan="1" colspan="1"/><td rowspan="1" colspan="1"/></tr><tr><td rowspan="1" colspan="1"><italic><tp:taxon-name><tp:taxon-name-part taxon-name-part-type="genus" reg="Alstonia">Alstonia</tp:taxon-name-part> <tp:taxon-name-part taxon-name-part-type="species" reg="scholaris">scholaris</tp:taxon-name-part></tp:taxon-name></italic> (L.) R.Br.</td><td rowspan="1" colspan="1">N/E</td><td rowspan="1" colspan="1">LC</td><td rowspan="1" colspan="1">NE</td><td rowspan="1" colspan="1">B</td></tr><tr><td rowspan="1" colspan="1"><italic><tp:taxon-name><tp:taxon-name-part taxon-name-part-type="genus" reg="Cerbera">Cerbera</tp:taxon-name-part> <tp:taxon-name-part taxon-name-part-type="species" reg="manghas">manghas</tp:taxon-name-part></tp:taxon-name></italic> L.</td><td rowspan="1" colspan="1">N/E</td><td rowspan="1" colspan="1">LC</td><td rowspan="1" colspan="1">NE</td><td rowspan="1" colspan="1">E</td></tr><tr><td rowspan="1" colspan="1"><italic><tp:taxon-name><tp:taxon-name-part taxon-name-part-type="genus" reg="Dischidia">Dischidia</tp:taxon-name-part> <tp:taxon-name-part taxon-name-part-type="species" reg="elmeri">elmeri</tp:taxon-name-part></tp:taxon-name></italic> Schltr.</td><td rowspan="1" colspan="1">E</td><td rowspan="1" colspan="1">DD<sup>@</sup></td><td rowspan="1" colspan="1">OTS</td><td rowspan="1" colspan="1">S</td></tr><tr><td rowspan="1" colspan="1"><italic><tp:taxon-name><tp:taxon-name-part taxon-name-part-type="genus" reg="Dischidia">Dischidia</tp:taxon-name-part> <tp:taxon-name-part taxon-name-part-type="species" reg="hirsuta">hirsuta</tp:taxon-name-part></tp:taxon-name></italic> (Blume) Decne.</td><td rowspan="1" colspan="1">N/E</td><td rowspan="1" colspan="1">NE</td><td rowspan="1" colspan="1">NE</td><td rowspan="1" colspan="1">S</td></tr><tr><td rowspan="1" colspan="1"><italic><tp:taxon-name><tp:taxon-name-part taxon-name-part-type="genus" reg="Dischidia">Dischidia</tp:taxon-name-part> <tp:taxon-name-part taxon-name-part-type="species" reg="major">major</tp:taxon-name-part></tp:taxon-name></italic> (Vahl) Merr.*</td><td rowspan="1" colspan="1">N/E</td><td rowspan="1" colspan="1">NE</td><td rowspan="1" colspan="1">NE</td><td rowspan="1" colspan="1">S</td></tr><tr><td rowspan="1" colspan="1"><italic><tp:taxon-name><tp:taxon-name-part taxon-name-part-type="genus" reg="Dischidia">Dischidia</tp:taxon-name-part> <tp:taxon-name-part taxon-name-part-type="species" reg="nummularia">nummularia</tp:taxon-name-part></tp:taxon-name></italic> R.Br.*</td><td rowspan="1" colspan="1">N/E</td><td rowspan="1" colspan="1">NE</td><td rowspan="1" colspan="1">NE</td><td rowspan="1" colspan="1">S</td></tr><tr><td rowspan="1" colspan="1"><italic><tp:taxon-name><tp:taxon-name-part taxon-name-part-type="genus" reg="Dischidia">Dischidia</tp:taxon-name-part> <tp:taxon-name-part taxon-name-part-type="species" reg="purpurea">purpurea</tp:taxon-name-part></tp:taxon-name></italic> Merr.</td><td rowspan="1" colspan="1">E</td><td rowspan="1" colspan="1">NE</td><td rowspan="1" colspan="1">NE</td><td rowspan="1" colspan="1">S</td></tr><tr><td rowspan="1" colspan="1"><italic><tp:taxon-name><tp:taxon-name-part taxon-name-part-type="genus" reg="Hoya">Hoya</tp:taxon-name-part> <tp:taxon-name-part taxon-name-part-type="species" reg="benguetensis">benguetensis</tp:taxon-name-part></tp:taxon-name></italic> Schltr.</td><td rowspan="1" colspan="1">E</td><td rowspan="1" colspan="1">NE</td><td rowspan="1" colspan="1">NE</td><td rowspan="1" colspan="1">S</td></tr><tr><td rowspan="1" colspan="1"><italic><tp:taxon-name><tp:taxon-name-part taxon-name-part-type="genus" reg="Hoya">Hoya</tp:taxon-name-part> <tp:taxon-name-part taxon-name-part-type="species" reg="cutis-porcelana">cutis-porcelana</tp:taxon-name-part></tp:taxon-name></italic> W.Suarez, J.R.Sahagun &amp; Aurigue</td><td rowspan="1" colspan="1">E</td><td rowspan="1" colspan="1">NE</td><td rowspan="1" colspan="1">NE</td><td rowspan="1" colspan="1">S</td></tr><tr><td rowspan="1" colspan="1"><italic><tp:taxon-name><tp:taxon-name-part taxon-name-part-type="genus" reg="Hoya">Hoya</tp:taxon-name-part> <tp:taxon-name-part taxon-name-part-type="species" reg="madulidii">madulidii</tp:taxon-name-part></tp:taxon-name></italic> Kloppenb.</td><td rowspan="1" colspan="1">E</td><td rowspan="1" colspan="1">NE</td><td rowspan="1" colspan="1">NE</td><td rowspan="1" colspan="1">S, E</td></tr><tr><td rowspan="1" colspan="1"><italic><tp:taxon-name><tp:taxon-name-part taxon-name-part-type="genus" reg="Hoya">Hoya</tp:taxon-name-part> <tp:taxon-name-part taxon-name-part-type="species" reg="mitrata">mitrata</tp:taxon-name-part></tp:taxon-name></italic> Kerr*</td><td rowspan="1" colspan="1">E</td><td rowspan="1" colspan="1">NE</td><td rowspan="1" colspan="1">NE</td><td rowspan="1" colspan="1">S</td></tr><tr><td rowspan="1" colspan="1"><italic><tp:taxon-name><tp:taxon-name-part taxon-name-part-type="genus" reg="Hoya">Hoya</tp:taxon-name-part> <tp:taxon-name-part taxon-name-part-type="species" reg="obscura">obscura</tp:taxon-name-part></tp:taxon-name></italic> Elmer ex C.M.Burton*</td><td rowspan="1" colspan="1">N/E</td><td rowspan="1" colspan="1">NE</td><td rowspan="1" colspan="1">NE</td><td rowspan="1" colspan="1">S</td></tr><tr><td rowspan="1" colspan="1"><italic><tp:taxon-name><tp:taxon-name-part taxon-name-part-type="genus" reg="Hoya">Hoya</tp:taxon-name-part> <tp:taxon-name-part taxon-name-part-type="species" reg="pentaphlebia">pentaphlebia</tp:taxon-name-part></tp:taxon-name></italic> Merr.</td><td rowspan="1" colspan="1">E</td><td rowspan="1" colspan="1">NE</td><td rowspan="1" colspan="1">NE</td><td rowspan="1" colspan="1">S</td></tr><tr><td rowspan="1" colspan="1"><italic><tp:taxon-name><tp:taxon-name-part taxon-name-part-type="genus" reg="Kibatalia">Kibatalia</tp:taxon-name-part> <tp:taxon-name-part taxon-name-part-type="species" reg="merrilliana">merrilliana</tp:taxon-name-part></tp:taxon-name></italic> Woodson</td><td rowspan="1" colspan="1">E</td><td rowspan="1" colspan="1">EN</td><td rowspan="1" colspan="1">VU</td><td rowspan="1" colspan="1">A</td></tr><tr><td rowspan="1" colspan="1"><italic><tp:taxon-name><tp:taxon-name-part taxon-name-part-type="genus" reg="Kibatalia">Kibatalia</tp:taxon-name-part> <tp:taxon-name-part taxon-name-part-type="species" reg="puberula">puberula</tp:taxon-name-part></tp:taxon-name></italic> Merr.</td><td rowspan="1" colspan="1">SE</td><td rowspan="1" colspan="1">EN</td><td rowspan="1" colspan="1">EN</td><td rowspan="1" colspan="1">A, D</td></tr><tr><td rowspan="1" colspan="1"><italic><tp:taxon-name><tp:taxon-name-part taxon-name-part-type="genus" reg="Lepiniopsis">Lepiniopsis</tp:taxon-name-part> <tp:taxon-name-part taxon-name-part-type="species" reg="ternatensis">ternatensis</tp:taxon-name-part></tp:taxon-name></italic> Valeton</td><td rowspan="1" colspan="1">N/E</td><td rowspan="1" colspan="1">LC</td><td rowspan="1" colspan="1">NE</td><td rowspan="1" colspan="1">E</td></tr><tr><td rowspan="1" colspan="1"><italic><tp:taxon-name><tp:taxon-name-part taxon-name-part-type="genus" reg="Rauvolfia">Rauvolfia</tp:taxon-name-part> <tp:taxon-name-part taxon-name-part-type="species" reg="sumatrana">sumatrana</tp:taxon-name-part></tp:taxon-name></italic> Jack</td><td rowspan="1" colspan="1">N/E</td><td rowspan="1" colspan="1">LC</td><td rowspan="1" colspan="1">NE</td><td rowspan="1" colspan="1">E</td></tr><tr><td rowspan="1" colspan="1"><italic><tp:taxon-name><tp:taxon-name-part taxon-name-part-type="genus" reg="Tabernaemontana">Tabernaemontana</tp:taxon-name-part> <tp:taxon-name-part taxon-name-part-type="species" reg="macrocarpa">macrocarpa</tp:taxon-name-part></tp:taxon-name></italic> Jack</td><td rowspan="1" colspan="1">N/E</td><td rowspan="1" colspan="1">LC</td><td rowspan="1" colspan="1">NE</td><td rowspan="1" colspan="1">S</td></tr><tr><td rowspan="1" colspan="1"><italic><tp:taxon-name><tp:taxon-name-part taxon-name-part-type="genus" reg="Tabernaemontana">Tabernaemontana</tp:taxon-name-part> <tp:taxon-name-part taxon-name-part-type="species" reg="pandacaqui">pandacaqui</tp:taxon-name-part></tp:taxon-name></italic> Poir.</td><td rowspan="1" colspan="1">N/E</td><td rowspan="1" colspan="1">LC</td><td rowspan="1" colspan="1">NE</td><td rowspan="1" colspan="1">S</td></tr><tr><td rowspan="1" colspan="1"><italic><tp:taxon-name><tp:taxon-name-part taxon-name-part-type="genus" reg="Vincetoxicum">Vincetoxicum</tp:taxon-name-part></tp:taxon-name></italic> sp.</td><td rowspan="1" colspan="1">-</td><td rowspan="1" colspan="1">-</td><td rowspan="1" colspan="1">-</td><td rowspan="1" colspan="1">S</td></tr><tr><td rowspan="1" colspan="1"><tp:taxon-name><tp:taxon-name-part taxon-name-part-type="genus" reg="Wrightia">Wrightia</tp:taxon-name-part> <tp:taxon-name-part taxon-name-part-type="species" reg="pubescens">pubescens</tp:taxon-name-part> <tp:taxon-name-part taxon-name-part-type="infraspecific-rank">subsp.</tp:taxon-name-part> <tp:taxon-name-part taxon-name-part-type="variety" reg="laniti">laniti</tp:taxon-name-part></tp:taxon-name> (Blanco) Ngan</td><td rowspan="1" colspan="1">N/E</td><td rowspan="1" colspan="1">LC</td><td rowspan="1" colspan="1">NE</td><td rowspan="1" colspan="1">B</td></tr><tr><td rowspan="1" colspan="1">
              <bold>
                <tp:taxon-name>
                  <tp:taxon-name-part taxon-name-part-type="family" reg="Araceae">Araceae</tp:taxon-name-part>
                </tp:taxon-name>
              </bold>
            </td><td rowspan="1" colspan="1"/><td rowspan="1" colspan="1"/><td rowspan="1" colspan="1"/><td rowspan="1" colspan="1"/></tr><tr><td rowspan="1" colspan="1"><italic><tp:taxon-name><tp:taxon-name-part taxon-name-part-type="genus" reg="Aglaonema">Aglaonema</tp:taxon-name-part> <tp:taxon-name-part taxon-name-part-type="species" reg="commutatum">commutatum</tp:taxon-name-part></tp:taxon-name></italic> Schott</td><td rowspan="1" colspan="1">N/E</td><td rowspan="1" colspan="1">NE</td><td rowspan="1" colspan="1">NE</td><td rowspan="1" colspan="1">S</td></tr><tr><td rowspan="1" colspan="1"><italic><tp:taxon-name><tp:taxon-name-part taxon-name-part-type="genus" reg="Aglaonema">Aglaonema</tp:taxon-name-part> <tp:taxon-name-part taxon-name-part-type="species" reg="densinervium">densinervium</tp:taxon-name-part></tp:taxon-name></italic> Engl.</td><td rowspan="1" colspan="1">N/E</td><td rowspan="1" colspan="1">NE</td><td rowspan="1" colspan="1">NE</td><td rowspan="1" colspan="1">E</td></tr><tr><td rowspan="1" colspan="1"><italic><tp:taxon-name><tp:taxon-name-part taxon-name-part-type="genus" reg="Aglaonema">Aglaonema</tp:taxon-name-part> <tp:taxon-name-part taxon-name-part-type="species" reg="philippinense">philippinense</tp:taxon-name-part></tp:taxon-name></italic> Engl.</td><td rowspan="1" colspan="1">N/E</td><td rowspan="1" colspan="1">NE</td><td rowspan="1" colspan="1">NE</td><td rowspan="1" colspan="1">S</td></tr><tr><td rowspan="1" colspan="1"><italic><tp:taxon-name><tp:taxon-name-part taxon-name-part-type="genus" reg="Aglaonema">Aglaonema</tp:taxon-name-part> <tp:taxon-name-part taxon-name-part-type="species" reg="simplex">simplex</tp:taxon-name-part></tp:taxon-name></italic> Blume</td><td rowspan="1" colspan="1">N/E</td><td rowspan="1" colspan="1">LC</td><td rowspan="1" colspan="1">NE</td><td rowspan="1" colspan="1">E</td></tr><tr><td rowspan="1" colspan="1"><italic><tp:taxon-name><tp:taxon-name-part taxon-name-part-type="genus" reg="Alocasia">Alocasia</tp:taxon-name-part> <tp:taxon-name-part taxon-name-part-type="species" reg="heterophylla">heterophylla</tp:taxon-name-part></tp:taxon-name></italic> (C.Presl) Merr.</td><td rowspan="1" colspan="1">E</td><td rowspan="1" colspan="1">NE</td><td rowspan="1" colspan="1">NE</td><td rowspan="1" colspan="1">S</td></tr><tr><td rowspan="1" colspan="1"><italic><tp:taxon-name><tp:taxon-name-part taxon-name-part-type="genus" reg="Alocasia">Alocasia</tp:taxon-name-part> <tp:taxon-name-part taxon-name-part-type="species" reg="sinuata">sinuata</tp:taxon-name-part></tp:taxon-name></italic> N.E.Br.</td><td rowspan="1" colspan="1">E</td><td rowspan="1" colspan="1">CR</td><td rowspan="1" colspan="1">NE</td><td rowspan="1" colspan="1">S</td></tr><tr><td rowspan="1" colspan="1"><italic><tp:taxon-name><tp:taxon-name-part taxon-name-part-type="genus" reg="Alocasia">Alocasia</tp:taxon-name-part> <tp:taxon-name-part taxon-name-part-type="species" reg="zebrina">zebrina</tp:taxon-name-part></tp:taxon-name></italic> G.W.Johnson &amp; R.Hogg</td><td rowspan="1" colspan="1">E</td><td rowspan="1" colspan="1">NE</td><td rowspan="1" colspan="1">VU</td><td rowspan="1" colspan="1">S, A</td></tr><tr><td rowspan="1" colspan="1"><italic><tp:taxon-name><tp:taxon-name-part taxon-name-part-type="genus" reg="Amorphophallus">Amorphophallus</tp:taxon-name-part> <tp:taxon-name-part taxon-name-part-type="species" reg="longispathaceus">longispathaceus</tp:taxon-name-part></tp:taxon-name></italic> Engl. &amp; Gehrm.</td><td rowspan="1" colspan="1">E</td><td rowspan="1" colspan="1">NE</td><td rowspan="1" colspan="1">NE</td><td rowspan="1" colspan="1">E</td></tr><tr><td rowspan="1" colspan="1"><italic><tp:taxon-name><tp:taxon-name-part taxon-name-part-type="genus" reg="Amorphophallus">Amorphophallus</tp:taxon-name-part> <tp:taxon-name-part taxon-name-part-type="species" reg="samarensis">samarensis</tp:taxon-name-part></tp:taxon-name></italic> Bulawin, Medecilo &amp; Alejandro</td><td rowspan="1" colspan="1">SE</td><td rowspan="1" colspan="1">CR<sup>@</sup></td><td rowspan="1" colspan="1">NE</td><td rowspan="1" colspan="1">R</td></tr><tr><td rowspan="1" colspan="1"><italic><tp:taxon-name><tp:taxon-name-part taxon-name-part-type="genus" reg="Cyrtosperma">Cyrtosperma</tp:taxon-name-part> <tp:taxon-name-part taxon-name-part-type="species" reg="merkusii">merkusii</tp:taxon-name-part></tp:taxon-name></italic> (Hassk.) Schott</td><td rowspan="1" colspan="1">N/E</td><td rowspan="1" colspan="1">NE</td><td rowspan="1" colspan="1">NE</td><td rowspan="1" colspan="1">S</td></tr><tr><td rowspan="1" colspan="1"><italic><tp:taxon-name><tp:taxon-name-part taxon-name-part-type="genus" reg="Homalomena">Homalomena</tp:taxon-name-part> <tp:taxon-name-part taxon-name-part-type="species" reg="philippinensis">philippinensis</tp:taxon-name-part></tp:taxon-name></italic> Engl.</td><td rowspan="1" colspan="1">N/E</td><td rowspan="1" colspan="1">NE</td><td rowspan="1" colspan="1">NE</td><td rowspan="1" colspan="1">S, A, J</td></tr><tr><td rowspan="1" colspan="1"><italic><tp:taxon-name><tp:taxon-name-part taxon-name-part-type="genus" reg="Pothos">Pothos</tp:taxon-name-part> <tp:taxon-name-part taxon-name-part-type="species" reg="cylindricus">cylindricus</tp:taxon-name-part></tp:taxon-name></italic> C.Presl</td><td rowspan="1" colspan="1">N/E</td><td rowspan="1" colspan="1">NE</td><td rowspan="1" colspan="1">NE</td><td rowspan="1" colspan="1">S</td></tr><tr><td rowspan="1" colspan="1"><italic><tp:taxon-name><tp:taxon-name-part taxon-name-part-type="genus" reg="Pothos">Pothos</tp:taxon-name-part> <tp:taxon-name-part taxon-name-part-type="species" reg="dolichophyllus">dolichophyllus</tp:taxon-name-part></tp:taxon-name></italic> Merr.</td><td rowspan="1" colspan="1">E</td><td rowspan="1" colspan="1">NE</td><td rowspan="1" colspan="1">NE</td><td rowspan="1" colspan="1">S</td></tr><tr><td rowspan="1" colspan="1"><italic><tp:taxon-name><tp:taxon-name-part taxon-name-part-type="genus" reg="Pothos">Pothos</tp:taxon-name-part> <tp:taxon-name-part taxon-name-part-type="species" reg="ovatifolius">ovatifolius</tp:taxon-name-part></tp:taxon-name></italic> Engl.</td><td rowspan="1" colspan="1">N/E</td><td rowspan="1" colspan="1">NE</td><td rowspan="1" colspan="1">NE</td><td rowspan="1" colspan="1">S</td></tr><tr><td rowspan="1" colspan="1"><italic><tp:taxon-name><tp:taxon-name-part taxon-name-part-type="genus" reg="Rhaphidophora">Rhaphidophora</tp:taxon-name-part> <tp:taxon-name-part taxon-name-part-type="species" reg="korthalsii">korthalsii</tp:taxon-name-part></tp:taxon-name></italic> Schott</td><td rowspan="1" colspan="1">N/E</td><td rowspan="1" colspan="1">NE</td><td rowspan="1" colspan="1">NE</td><td rowspan="1" colspan="1">S, E</td></tr><tr><td rowspan="1" colspan="1"><italic><tp:taxon-name><tp:taxon-name-part taxon-name-part-type="genus" reg="Rhaphidophora">Rhaphidophora</tp:taxon-name-part> <tp:taxon-name-part taxon-name-part-type="species" reg="minor">minor</tp:taxon-name-part></tp:taxon-name></italic> Hook.f.*</td><td rowspan="1" colspan="1">N/E</td><td rowspan="1" colspan="1">NE</td><td rowspan="1" colspan="1">NE</td><td rowspan="1" colspan="1">S</td></tr><tr><td rowspan="1" colspan="1"><italic><tp:taxon-name><tp:taxon-name-part taxon-name-part-type="genus" reg="Schismatoglottis">Schismatoglottis</tp:taxon-name-part> <tp:taxon-name-part taxon-name-part-type="species" reg="calyptrata">calyptrata</tp:taxon-name-part></tp:taxon-name></italic> (Roxb.) Zoll. &amp; Moritzi</td><td rowspan="1" colspan="1">N/E</td><td rowspan="1" colspan="1">NE</td><td rowspan="1" colspan="1">NE</td><td rowspan="1" colspan="1">S</td></tr><tr><td rowspan="1" colspan="1"><italic><tp:taxon-name><tp:taxon-name-part taxon-name-part-type="genus" reg="Schismatoglottis">Schismatoglottis</tp:taxon-name-part> <tp:taxon-name-part taxon-name-part-type="species" reg="edanoi">edanoi</tp:taxon-name-part></tp:taxon-name></italic> A.Hay</td><td rowspan="1" colspan="1">SE</td><td rowspan="1" colspan="1">NE</td><td rowspan="1" colspan="1">NE</td><td rowspan="1" colspan="1">E</td></tr><tr><td rowspan="1" colspan="1"><italic><tp:taxon-name><tp:taxon-name-part taxon-name-part-type="genus" reg="Schismatoglottis">Schismatoglottis</tp:taxon-name-part> <tp:taxon-name-part taxon-name-part-type="species" reg="minuta">minuta</tp:taxon-name-part></tp:taxon-name></italic> Tandang &amp; M.D.Angeles</td><td rowspan="1" colspan="1">SE</td><td rowspan="1" colspan="1">CR<sup>@</sup></td><td rowspan="1" colspan="1">CR</td><td rowspan="1" colspan="1">S, V</td></tr><tr><td rowspan="1" colspan="1"><italic><tp:taxon-name><tp:taxon-name-part taxon-name-part-type="genus" reg="Schismatoglottis">Schismatoglottis</tp:taxon-name-part> <tp:taxon-name-part taxon-name-part-type="species" reg="samarensis">samarensis</tp:taxon-name-part></tp:taxon-name></italic> A.Hay</td><td rowspan="1" colspan="1">SE</td><td rowspan="1" colspan="1">NE</td><td rowspan="1" colspan="1">NE</td><td rowspan="1" colspan="1">S</td></tr><tr><td rowspan="1" colspan="1"><italic><tp:taxon-name><tp:taxon-name-part taxon-name-part-type="genus" reg="Spathiphyllum">Spathiphyllum</tp:taxon-name-part> <tp:taxon-name-part taxon-name-part-type="species" reg="commutatum">commutatum</tp:taxon-name-part></tp:taxon-name></italic> Schott</td><td rowspan="1" colspan="1">N/E</td><td rowspan="1" colspan="1">NE</td><td rowspan="1" colspan="1">NE</td><td rowspan="1" colspan="1">S, E</td></tr><tr><td rowspan="1" colspan="1">
              <bold>
                <tp:taxon-name>
                  <tp:taxon-name-part taxon-name-part-type="family" reg="Araliaceae">Araliaceae</tp:taxon-name-part>
                </tp:taxon-name>
              </bold>
            </td><td rowspan="1" colspan="1"/><td rowspan="1" colspan="1"/><td rowspan="1" colspan="1"/><td rowspan="1" colspan="1"/></tr><tr><td rowspan="1" colspan="1"><italic><tp:taxon-name><tp:taxon-name-part taxon-name-part-type="genus" reg="Heptapleurum">Heptapleurum</tp:taxon-name-part></tp:taxon-name></italic> sp. 1</td><td rowspan="1" colspan="1">-</td><td rowspan="1" colspan="1">-</td><td rowspan="1" colspan="1">-</td><td rowspan="1" colspan="1">S</td></tr><tr><td rowspan="1" colspan="1"><italic><tp:taxon-name><tp:taxon-name-part taxon-name-part-type="genus" reg="Heptapleurum">Heptapleurum</tp:taxon-name-part></tp:taxon-name></italic> sp. 2</td><td rowspan="1" colspan="1">-</td><td rowspan="1" colspan="1">-</td><td rowspan="1" colspan="1">-</td><td rowspan="1" colspan="1">S</td></tr><tr><td rowspan="1" colspan="1"><italic><tp:taxon-name><tp:taxon-name-part taxon-name-part-type="genus" reg="Heptapleurum">Heptapleurum</tp:taxon-name-part></tp:taxon-name></italic> sp. 3</td><td rowspan="1" colspan="1">-</td><td rowspan="1" colspan="1">-</td><td rowspan="1" colspan="1">-</td><td rowspan="1" colspan="1">S</td></tr><tr><td rowspan="1" colspan="1"><italic><tp:taxon-name><tp:taxon-name-part taxon-name-part-type="genus" reg="Heptapleurum">Heptapleurum</tp:taxon-name-part> <tp:taxon-name-part taxon-name-part-type="species" reg="insularum">insularum</tp:taxon-name-part></tp:taxon-name></italic> Seem.</td><td rowspan="1" colspan="1">E</td><td rowspan="1" colspan="1">LC</td><td rowspan="1" colspan="1">NE</td><td rowspan="1" colspan="1">E</td></tr><tr><td rowspan="1" colspan="1"><italic><tp:taxon-name><tp:taxon-name-part taxon-name-part-type="genus" reg="Osmoxylon">Osmoxylon</tp:taxon-name-part> <tp:taxon-name-part taxon-name-part-type="species" reg="oblongifolium">oblongifolium</tp:taxon-name-part></tp:taxon-name></italic> Philipson</td><td rowspan="1" colspan="1">E</td><td rowspan="1" colspan="1">NE</td><td rowspan="1" colspan="1">NE</td><td rowspan="1" colspan="1">S</td></tr><tr><td rowspan="1" colspan="1"><italic><tp:taxon-name><tp:taxon-name-part taxon-name-part-type="genus" reg="Osmoxylon">Osmoxylon</tp:taxon-name-part> <tp:taxon-name-part taxon-name-part-type="species" reg="trilobatum">trilobatum</tp:taxon-name-part></tp:taxon-name></italic> (Merr.) Philipson</td><td rowspan="1" colspan="1">E</td><td rowspan="1" colspan="1">NT</td><td rowspan="1" colspan="1">NE</td><td rowspan="1" colspan="1">S</td></tr><tr><td rowspan="1" colspan="1"><italic><tp:taxon-name><tp:taxon-name-part taxon-name-part-type="genus" reg="Polyscias">Polyscias</tp:taxon-name-part> <tp:taxon-name-part taxon-name-part-type="species" reg="aherniana">aherniana</tp:taxon-name-part></tp:taxon-name></italic> (Merr.) Lowry &amp; G.M.Plunkett</td><td rowspan="1" colspan="1">N/E</td><td rowspan="1" colspan="1">LC</td><td rowspan="1" colspan="1">NE</td><td rowspan="1" colspan="1">S</td></tr><tr><td rowspan="1" colspan="1"><italic><tp:taxon-name><tp:taxon-name-part taxon-name-part-type="genus" reg="Polyscias">Polyscias</tp:taxon-name-part> <tp:taxon-name-part taxon-name-part-type="species" reg="nodosa">nodosa</tp:taxon-name-part></tp:taxon-name></italic> (Blume) Seem.</td><td rowspan="1" colspan="1">N/E</td><td rowspan="1" colspan="1">LC</td><td rowspan="1" colspan="1">NE</td><td rowspan="1" colspan="1">A, C</td></tr><tr><td rowspan="1" colspan="1">
              <bold>
                <tp:taxon-name>
                  <tp:taxon-name-part taxon-name-part-type="family" reg="Araucariaceae">Araucariaceae</tp:taxon-name-part>
                </tp:taxon-name>
              </bold>
            </td><td rowspan="1" colspan="1"/><td rowspan="1" colspan="1"/><td rowspan="1" colspan="1"/><td rowspan="1" colspan="1"/></tr><tr><td rowspan="1" colspan="1"><italic><tp:taxon-name><tp:taxon-name-part taxon-name-part-type="genus" reg="Agathis">Agathis</tp:taxon-name-part> <tp:taxon-name-part taxon-name-part-type="species" reg="dammara">dammara</tp:taxon-name-part></tp:taxon-name></italic> (Lamb.) Rich.</td><td rowspan="1" colspan="1">N/E</td><td rowspan="1" colspan="1">VU</td><td rowspan="1" colspan="1">VU</td><td rowspan="1" colspan="1">S, B</td></tr><tr><td rowspan="1" colspan="1">
              <bold>
                <tp:taxon-name>
                  <tp:taxon-name-part taxon-name-part-type="family" reg="Arecaceae">Arecaceae</tp:taxon-name-part>
                </tp:taxon-name>
              </bold>
            </td><td rowspan="1" colspan="1"/><td rowspan="1" colspan="1"/><td rowspan="1" colspan="1"/><td rowspan="1" colspan="1"/></tr><tr><td rowspan="1" colspan="1"><italic><tp:taxon-name><tp:taxon-name-part taxon-name-part-type="genus" reg="Areca">Areca</tp:taxon-name-part> <tp:taxon-name-part taxon-name-part-type="species" reg="ipot">ipot</tp:taxon-name-part></tp:taxon-name></italic> Becc.*</td><td rowspan="1" colspan="1">E</td><td rowspan="1" colspan="1">EN</td><td rowspan="1" colspan="1">VU</td><td rowspan="1" colspan="1">S</td></tr><tr><td rowspan="1" colspan="1"><italic><tp:taxon-name><tp:taxon-name-part taxon-name-part-type="genus" reg="Calamus">Calamus</tp:taxon-name-part> <tp:taxon-name-part taxon-name-part-type="species" reg="aidae">aidae</tp:taxon-name-part></tp:taxon-name></italic> Fernando</td><td rowspan="1" colspan="1">E</td><td rowspan="1" colspan="1">NE</td><td rowspan="1" colspan="1">VU</td><td rowspan="1" colspan="1">S, H, D, A</td></tr><tr><td rowspan="1" colspan="1"><italic><tp:taxon-name><tp:taxon-name-part taxon-name-part-type="genus" reg="Calamus">Calamus</tp:taxon-name-part> <tp:taxon-name-part taxon-name-part-type="species" reg="discolor">discolor</tp:taxon-name-part></tp:taxon-name></italic> C. Mart.</td><td rowspan="1" colspan="1">E</td><td rowspan="1" colspan="1">NE</td><td rowspan="1" colspan="1">NE</td><td rowspan="1" colspan="1">D, A</td></tr><tr><td rowspan="1" colspan="1"><tp:taxon-name><tp:taxon-name-part taxon-name-part-type="genus" reg="Calamus">Calamus</tp:taxon-name-part> <tp:taxon-name-part taxon-name-part-type="species" reg="erinaceus">erinaceus</tp:taxon-name-part> <tp:taxon-name-part taxon-name-part-type="infraspecific-rank">subsp.</tp:taxon-name-part> <tp:taxon-name-part taxon-name-part-type="variety" reg="daemonoropoides">daemonoropoides</tp:taxon-name-part></tp:taxon-name> (Fernando) A.J.Hend.</td><td rowspan="1" colspan="1">E</td><td rowspan="1" colspan="1">LC</td><td rowspan="1" colspan="1">VU</td><td rowspan="1" colspan="1">H</td></tr><tr><td rowspan="1" colspan="1"><italic><tp:taxon-name><tp:taxon-name-part taxon-name-part-type="genus" reg="Calamus">Calamus</tp:taxon-name-part> <tp:taxon-name-part taxon-name-part-type="species" reg="filispadix">filispadix</tp:taxon-name-part></tp:taxon-name></italic> Becc.</td><td rowspan="1" colspan="1">E</td><td rowspan="1" colspan="1">NE</td><td rowspan="1" colspan="1">NE</td><td rowspan="1" colspan="1">H</td></tr><tr><td rowspan="1" colspan="1"><italic><tp:taxon-name><tp:taxon-name-part taxon-name-part-type="genus" reg="Calamus">Calamus</tp:taxon-name-part> <tp:taxon-name-part taxon-name-part-type="species" reg="loherianus">loherianus</tp:taxon-name-part></tp:taxon-name></italic> (Becc.) W.J.Baker</td><td rowspan="1" colspan="1">E</td><td rowspan="1" colspan="1">NE</td><td rowspan="1" colspan="1">CR</td><td rowspan="1" colspan="1">H</td></tr><tr><td rowspan="1" colspan="1"><tp:taxon-name><tp:taxon-name-part taxon-name-part-type="genus" reg="Calamus">Calamus</tp:taxon-name-part> <tp:taxon-name-part taxon-name-part-type="species" reg="oblongus">oblongus</tp:taxon-name-part> <tp:taxon-name-part taxon-name-part-type="infraspecific-rank">subsp.</tp:taxon-name-part> <tp:taxon-name-part taxon-name-part-type="variety" reg="mollis">mollis</tp:taxon-name-part></tp:taxon-name> (Blanco) A.J.Hend.</td><td rowspan="1" colspan="1">N/E</td><td rowspan="1" colspan="1">NE</td><td rowspan="1" colspan="1">CR</td><td rowspan="1" colspan="1">H</td></tr><tr><td rowspan="1" colspan="1"><italic><tp:taxon-name><tp:taxon-name-part taxon-name-part-type="genus" reg="Calamus">Calamus</tp:taxon-name-part> <tp:taxon-name-part taxon-name-part-type="species" reg="ochrolepis">ochrolepis</tp:taxon-name-part></tp:taxon-name></italic> (Becc.) W.J. Baker</td><td rowspan="1" colspan="1">E</td><td rowspan="1" colspan="1">NE</td><td rowspan="1" colspan="1">NE</td><td rowspan="1" colspan="1">D, A</td></tr><tr><td rowspan="1" colspan="1"><italic><tp:taxon-name><tp:taxon-name-part taxon-name-part-type="genus" reg="Calamus">Calamus</tp:taxon-name-part> <tp:taxon-name-part taxon-name-part-type="species" reg="symphysipus">symphysipus</tp:taxon-name-part></tp:taxon-name></italic> C. Mart.</td><td rowspan="1" colspan="1">N/E</td><td rowspan="1" colspan="1">NE</td><td rowspan="1" colspan="1">NE</td><td rowspan="1" colspan="1">D, A</td></tr><tr><td rowspan="1" colspan="1"><italic><tp:taxon-name><tp:taxon-name-part taxon-name-part-type="genus" reg="Calamus">Calamus</tp:taxon-name-part> <tp:taxon-name-part taxon-name-part-type="species" reg="warayanus">warayanus</tp:taxon-name-part></tp:taxon-name></italic> Adorndor &amp; Fernando</td><td rowspan="1" colspan="1">SE</td><td rowspan="1" colspan="1">CR<sup>@</sup></td><td rowspan="1" colspan="1">CR</td><td rowspan="1" colspan="1">H, A</td></tr><tr><td rowspan="1" colspan="1"><tp:taxon-name><tp:taxon-name-part taxon-name-part-type="genus" reg="Calamus">Calamus</tp:taxon-name-part> <tp:taxon-name-part taxon-name-part-type="species" reg="zollingeri">zollingeri</tp:taxon-name-part> <tp:taxon-name-part taxon-name-part-type="infraspecific-rank">subsp.</tp:taxon-name-part> <tp:taxon-name-part taxon-name-part-type="variety" reg="merrillii">merrillii</tp:taxon-name-part></tp:taxon-name> (Becc.) A.J.Hend.</td><td rowspan="1" colspan="1">E</td><td rowspan="1" colspan="1">NE</td><td rowspan="1" colspan="1">NE</td><td rowspan="1" colspan="1">H, A</td></tr><tr><td rowspan="1" colspan="1"><italic><tp:taxon-name><tp:taxon-name-part taxon-name-part-type="genus" reg="Caryota">Caryota</tp:taxon-name-part> <tp:taxon-name-part taxon-name-part-type="species" reg="cumingii">cumingii</tp:taxon-name-part></tp:taxon-name></italic> Lodd. ex Mart.</td><td rowspan="1" colspan="1">E</td><td rowspan="1" colspan="1">LC</td><td rowspan="1" colspan="1">NE</td><td rowspan="1" colspan="1">C</td></tr><tr><td rowspan="1" colspan="1"><italic><tp:taxon-name><tp:taxon-name-part taxon-name-part-type="genus" reg="Caryota">Caryota</tp:taxon-name-part> <tp:taxon-name-part taxon-name-part-type="species" reg="rumphiana">rumphiana</tp:taxon-name-part></tp:taxon-name></italic> Mart.</td><td rowspan="1" colspan="1">N/E</td><td rowspan="1" colspan="1">LC</td><td rowspan="1" colspan="1">NE</td><td rowspan="1" colspan="1">A, C</td></tr><tr><td rowspan="1" colspan="1"><italic><tp:taxon-name><tp:taxon-name-part taxon-name-part-type="genus" reg="Heterospathe">Heterospathe</tp:taxon-name-part> <tp:taxon-name-part taxon-name-part-type="species" reg="elmeri">elmeri</tp:taxon-name-part></tp:taxon-name></italic> Becc.</td><td rowspan="1" colspan="1">E</td><td rowspan="1" colspan="1">EN</td><td rowspan="1" colspan="1">NE</td><td rowspan="1" colspan="1">E</td></tr><tr><td rowspan="1" colspan="1"><italic><tp:taxon-name><tp:taxon-name-part taxon-name-part-type="genus" reg="Heterospathe">Heterospathe</tp:taxon-name-part> <tp:taxon-name-part taxon-name-part-type="species" reg="fernandoi">fernandoi</tp:taxon-name-part></tp:taxon-name></italic> Adorador</td><td rowspan="1" colspan="1">E</td><td rowspan="1" colspan="1">EN</td><td rowspan="1" colspan="1">EN</td><td rowspan="1" colspan="1">Y</td></tr><tr><td rowspan="1" colspan="1"><italic><tp:taxon-name><tp:taxon-name-part taxon-name-part-type="genus" reg="Heterospathe">Heterospathe</tp:taxon-name-part> <tp:taxon-name-part taxon-name-part-type="species" reg="intermedia">intermedia</tp:taxon-name-part></tp:taxon-name></italic> (Becc.) Fernando</td><td rowspan="1" colspan="1">E</td><td rowspan="1" colspan="1">VU</td><td rowspan="1" colspan="1">NE</td><td rowspan="1" colspan="1">H, J, A, C</td></tr><tr><td rowspan="1" colspan="1"><italic><tp:taxon-name><tp:taxon-name-part taxon-name-part-type="genus" reg="Korthalsia">Korthalsia</tp:taxon-name-part> <tp:taxon-name-part taxon-name-part-type="species" reg="laciniosa">laciniosa</tp:taxon-name-part></tp:taxon-name></italic> (Griff.) Mart.</td><td rowspan="1" colspan="1">N/E</td><td rowspan="1" colspan="1">NE</td><td rowspan="1" colspan="1">NE</td><td rowspan="1" colspan="1">S</td></tr><tr><td rowspan="1" colspan="1"><italic><tp:taxon-name><tp:taxon-name-part taxon-name-part-type="genus" reg="Oncosperma">Oncosperma</tp:taxon-name-part> <tp:taxon-name-part taxon-name-part-type="species" reg="tigillarium">tigillarium</tp:taxon-name-part></tp:taxon-name></italic> (Jack) Ridl.</td><td rowspan="1" colspan="1">N/E</td><td rowspan="1" colspan="1">LC</td><td rowspan="1" colspan="1">VU</td><td rowspan="1" colspan="1">C</td></tr><tr><td rowspan="1" colspan="1"><italic><tp:taxon-name><tp:taxon-name-part taxon-name-part-type="genus" reg="Orania">Orania</tp:taxon-name-part> <tp:taxon-name-part taxon-name-part-type="species" reg="zheae">zheae</tp:taxon-name-part></tp:taxon-name></italic> Adorador &amp; Fernando</td><td rowspan="1" colspan="1">SE</td><td rowspan="1" colspan="1">CR<sup>@</sup></td><td rowspan="1" colspan="1">NE</td><td rowspan="1" colspan="1">I, A</td></tr><tr><td rowspan="1" colspan="1"><italic><tp:taxon-name><tp:taxon-name-part taxon-name-part-type="genus" reg="Pinanga">Pinanga</tp:taxon-name-part> <tp:taxon-name-part taxon-name-part-type="species" reg="copelandii">copelandii</tp:taxon-name-part></tp:taxon-name></italic> Becc.</td><td rowspan="1" colspan="1">E</td><td rowspan="1" colspan="1">NE</td><td rowspan="1" colspan="1">NE</td><td rowspan="1" colspan="1">S, D, A</td></tr><tr><td rowspan="1" colspan="1"><italic><tp:taxon-name><tp:taxon-name-part taxon-name-part-type="genus" reg="Pinanga">Pinanga</tp:taxon-name-part> <tp:taxon-name-part taxon-name-part-type="species" reg="gruezoi">gruezoi</tp:taxon-name-part></tp:taxon-name></italic> Adorador &amp; Fernando</td><td rowspan="1" colspan="1">E</td><td rowspan="1" colspan="1">EN<sup>@</sup></td><td rowspan="1" colspan="1">EN</td><td rowspan="1" colspan="1">A</td></tr><tr><td rowspan="1" colspan="1"><italic><tp:taxon-name><tp:taxon-name-part taxon-name-part-type="genus" reg="Pinanga">Pinanga</tp:taxon-name-part> <tp:taxon-name-part taxon-name-part-type="species" reg="samarana">samarana</tp:taxon-name-part></tp:taxon-name></italic> Becc.</td><td rowspan="1" colspan="1">E</td><td rowspan="1" colspan="1">EN</td><td rowspan="1" colspan="1">CR</td><td rowspan="1" colspan="1">H</td></tr><tr><td rowspan="1" colspan="1"><tp:taxon-name><tp:taxon-name-part taxon-name-part-type="genus" reg="Plectocomia">Plectocomia</tp:taxon-name-part> <tp:taxon-name-part taxon-name-part-type="species" reg="elongata">elongata</tp:taxon-name-part> <tp:taxon-name-part taxon-name-part-type="infraspecific-rank">var.</tp:taxon-name-part> <tp:taxon-name-part taxon-name-part-type="variety" reg="philippinensis">philippinensis</tp:taxon-name-part></tp:taxon-name> Madulid</td><td rowspan="1" colspan="1">E</td><td rowspan="1" colspan="1">NE</td><td rowspan="1" colspan="1">OTS</td><td rowspan="1" colspan="1">H</td></tr><tr><td rowspan="1" colspan="1"><italic><tp:taxon-name><tp:taxon-name-part taxon-name-part-type="genus" reg="Saribus">Saribus</tp:taxon-name-part> <tp:taxon-name-part taxon-name-part-type="species" reg="rotundifolius">rotundifolius</tp:taxon-name-part></tp:taxon-name></italic> (Lam.) Blume</td><td rowspan="1" colspan="1">N/E</td><td rowspan="1" colspan="1">LC</td><td rowspan="1" colspan="1">OTS</td><td rowspan="1" colspan="1">J</td></tr><tr><td rowspan="1" colspan="1">
              <bold>
                <tp:taxon-name>
                  <tp:taxon-name-part taxon-name-part-type="family" reg="Aristolochaceae">Aristolochaceae</tp:taxon-name-part>
                </tp:taxon-name>
              </bold>
            </td><td rowspan="1" colspan="1"/><td rowspan="1" colspan="1"/><td rowspan="1" colspan="1"/><td rowspan="1" colspan="1"/></tr><tr><td rowspan="1" colspan="1"><italic><tp:taxon-name><tp:taxon-name-part taxon-name-part-type="genus" reg="Thottea">Thottea</tp:taxon-name-part> <tp:taxon-name-part taxon-name-part-type="species" reg="tomentosa">tomentosa</tp:taxon-name-part></tp:taxon-name></italic> (Blume) Ding Hou</td><td rowspan="1" colspan="1">N/E</td><td rowspan="1" colspan="1">CR<sup>@</sup></td><td rowspan="1" colspan="1">NE</td><td rowspan="1" colspan="1">D, A</td></tr><tr><td rowspan="1" colspan="1">
              <bold>
                <tp:taxon-name>
                  <tp:taxon-name-part taxon-name-part-type="family" reg="Asparagaceae">Asparagaceae</tp:taxon-name-part>
                </tp:taxon-name>
              </bold>
            </td><td rowspan="1" colspan="1"/><td rowspan="1" colspan="1"/><td rowspan="1" colspan="1"/><td rowspan="1" colspan="1"/></tr><tr><td rowspan="1" colspan="1"><italic><tp:taxon-name><tp:taxon-name-part taxon-name-part-type="genus" reg="Dracaena">Dracaena</tp:taxon-name-part> <tp:taxon-name-part taxon-name-part-type="species" reg="angustifolia">angustifolia</tp:taxon-name-part></tp:taxon-name></italic> (Medik.) Roxb.</td><td rowspan="1" colspan="1">N/E</td><td rowspan="1" colspan="1">NE</td><td rowspan="1" colspan="1">NE</td><td rowspan="1" colspan="1">S, C</td></tr><tr><td rowspan="1" colspan="1">
              <bold>
                <tp:taxon-name>
                  <tp:taxon-name-part taxon-name-part-type="family" reg="Asphodelaceae">Asphodelaceae</tp:taxon-name-part>
                </tp:taxon-name>
              </bold>
            </td><td rowspan="1" colspan="1"/><td rowspan="1" colspan="1"/><td rowspan="1" colspan="1"/><td rowspan="1" colspan="1"/></tr><tr><td rowspan="1" colspan="1"><italic><tp:taxon-name><tp:taxon-name-part taxon-name-part-type="genus" reg="Dianella">Dianella</tp:taxon-name-part> <tp:taxon-name-part taxon-name-part-type="species" reg="ensifolia">ensifolia</tp:taxon-name-part></tp:taxon-name></italic> (L.) Redouté</td><td rowspan="1" colspan="1">N/E</td><td rowspan="1" colspan="1">NE</td><td rowspan="1" colspan="1">NE</td><td rowspan="1" colspan="1">S</td></tr><tr><td rowspan="1" colspan="1">
              <bold>
                <tp:taxon-name>
                  <tp:taxon-name-part taxon-name-part-type="family" reg="Aspleniaceae">Aspleniaceae</tp:taxon-name-part>
                </tp:taxon-name>
              </bold>
            </td><td rowspan="1" colspan="1"/><td rowspan="1" colspan="1"/><td rowspan="1" colspan="1"/><td rowspan="1" colspan="1"/></tr><tr><td rowspan="1" colspan="1"><italic><tp:taxon-name><tp:taxon-name-part taxon-name-part-type="genus" reg="Asplenium">Asplenium</tp:taxon-name-part> <tp:taxon-name-part taxon-name-part-type="species" reg="affine">affine</tp:taxon-name-part></tp:taxon-name></italic> Sw.</td><td rowspan="1" colspan="1">N/E</td><td rowspan="1" colspan="1">NE</td><td rowspan="1" colspan="1">NE</td><td rowspan="1" colspan="1">S, G</td></tr><tr><td rowspan="1" colspan="1"><italic><tp:taxon-name><tp:taxon-name-part taxon-name-part-type="genus" reg="Asplenium">Asplenium</tp:taxon-name-part> <tp:taxon-name-part taxon-name-part-type="species" reg="anguineum">anguineum</tp:taxon-name-part></tp:taxon-name></italic> Christ</td><td rowspan="1" colspan="1">N/E</td><td rowspan="1" colspan="1">NE</td><td rowspan="1" colspan="1">NE</td><td rowspan="1" colspan="1">G</td></tr><tr><td rowspan="1" colspan="1"><italic><tp:taxon-name><tp:taxon-name-part taxon-name-part-type="genus" reg="Asplenium">Asplenium</tp:taxon-name-part> <tp:taxon-name-part taxon-name-part-type="species" reg="apoense">apoense</tp:taxon-name-part></tp:taxon-name></italic> Copel.</td><td rowspan="1" colspan="1">E</td><td rowspan="1" colspan="1">NE</td><td rowspan="1" colspan="1">NE</td><td rowspan="1" colspan="1">S, G</td></tr><tr><td rowspan="1" colspan="1"><italic><tp:taxon-name><tp:taxon-name-part taxon-name-part-type="genus" reg="Asplenium">Asplenium</tp:taxon-name-part> <tp:taxon-name-part taxon-name-part-type="species" reg="laserpitiifolium">laserpitiifolium</tp:taxon-name-part></tp:taxon-name></italic> Lam.</td><td rowspan="1" colspan="1">N/E</td><td rowspan="1" colspan="1">NE</td><td rowspan="1" colspan="1">NE</td><td rowspan="1" colspan="1">G, E</td></tr><tr><td rowspan="1" colspan="1"><italic><tp:taxon-name><tp:taxon-name-part taxon-name-part-type="genus" reg="Asplenium">Asplenium</tp:taxon-name-part> <tp:taxon-name-part taxon-name-part-type="species" reg="nidus">nidus</tp:taxon-name-part></tp:taxon-name></italic> L.</td><td rowspan="1" colspan="1">N/E</td><td rowspan="1" colspan="1">NE</td><td rowspan="1" colspan="1">NE</td><td rowspan="1" colspan="1">S, G</td></tr><tr><td rowspan="1" colspan="1"><italic><tp:taxon-name><tp:taxon-name-part taxon-name-part-type="genus" reg="Asplenium">Asplenium</tp:taxon-name-part> <tp:taxon-name-part taxon-name-part-type="species" reg="persicifolium">persicifolium</tp:taxon-name-part></tp:taxon-name></italic> J.Sm. ex Mett.</td><td rowspan="1" colspan="1">N/E</td><td rowspan="1" colspan="1">NE</td><td rowspan="1" colspan="1">NE</td><td rowspan="1" colspan="1">S, G</td></tr><tr><td rowspan="1" colspan="1"><italic><tp:taxon-name><tp:taxon-name-part taxon-name-part-type="genus" reg="Asplenium">Asplenium</tp:taxon-name-part> <tp:taxon-name-part taxon-name-part-type="species" reg="phyllitidis">phyllitidis</tp:taxon-name-part></tp:taxon-name></italic> D.Don</td><td rowspan="1" colspan="1">N/E</td><td rowspan="1" colspan="1">NE</td><td rowspan="1" colspan="1">NE</td><td rowspan="1" colspan="1">G, E</td></tr><tr><td rowspan="1" colspan="1"><italic><tp:taxon-name><tp:taxon-name-part taxon-name-part-type="genus" reg="Asplenium">Asplenium</tp:taxon-name-part> <tp:taxon-name-part taxon-name-part-type="species" reg="scolopendrioides">scolopendrioides</tp:taxon-name-part></tp:taxon-name></italic> J.Sm. ex Hook.</td><td rowspan="1" colspan="1">N/E</td><td rowspan="1" colspan="1">NE</td><td rowspan="1" colspan="1">NE</td><td rowspan="1" colspan="1">G</td></tr><tr><td rowspan="1" colspan="1"><italic><tp:taxon-name><tp:taxon-name-part taxon-name-part-type="genus" reg="Asplenium">Asplenium</tp:taxon-name-part> <tp:taxon-name-part taxon-name-part-type="species" reg="tenerum">tenerum</tp:taxon-name-part></tp:taxon-name></italic> G.Forst.</td><td rowspan="1" colspan="1">N/E</td><td rowspan="1" colspan="1">NE</td><td rowspan="1" colspan="1">NE</td><td rowspan="1" colspan="1">S, G, E</td></tr><tr><td rowspan="1" colspan="1"><italic><tp:taxon-name><tp:taxon-name-part taxon-name-part-type="genus" reg="Asplenium">Asplenium</tp:taxon-name-part> <tp:taxon-name-part taxon-name-part-type="species" reg="vulcanicum">vulcanicum</tp:taxon-name-part></tp:taxon-name></italic> Blume</td><td rowspan="1" colspan="1">N/E</td><td rowspan="1" colspan="1">NE</td><td rowspan="1" colspan="1">NE</td><td rowspan="1" colspan="1">G</td></tr><tr><td rowspan="1" colspan="1">
              <bold>
                <tp:taxon-name>
                  <tp:taxon-name-part taxon-name-part-type="family" reg="Asteraceae">Asteraceae</tp:taxon-name-part>
                </tp:taxon-name>
              </bold>
            </td><td rowspan="1" colspan="1"/><td rowspan="1" colspan="1"/><td rowspan="1" colspan="1"/><td rowspan="1" colspan="1"/></tr><tr><td rowspan="1" colspan="1"><italic><tp:taxon-name><tp:taxon-name-part taxon-name-part-type="genus" reg="Blumea">Blumea</tp:taxon-name-part> <tp:taxon-name-part taxon-name-part-type="species" reg="balsamifera">balsamifera</tp:taxon-name-part></tp:taxon-name></italic> (L.) DC.</td><td rowspan="1" colspan="1">N/E</td><td rowspan="1" colspan="1">LC</td><td rowspan="1" colspan="1">NE</td><td rowspan="1" colspan="1">S</td></tr><tr><td rowspan="1" colspan="1"><italic><tp:taxon-name><tp:taxon-name-part taxon-name-part-type="genus" reg="Crassocephalum">Crassocephalum</tp:taxon-name-part> <tp:taxon-name-part taxon-name-part-type="species" reg="crepidioides">crepidioides</tp:taxon-name-part></tp:taxon-name></italic> (Benth.) S.Moore</td><td rowspan="1" colspan="1">N/E</td><td rowspan="1" colspan="1">NE</td><td rowspan="1" colspan="1">NE</td><td rowspan="1" colspan="1">E</td></tr><tr><td rowspan="1" colspan="1"><italic><tp:taxon-name><tp:taxon-name-part taxon-name-part-type="genus" reg="Elephantopus">Elephantopus</tp:taxon-name-part> <tp:taxon-name-part taxon-name-part-type="species" reg="mollis">mollis</tp:taxon-name-part></tp:taxon-name></italic> Kunth</td><td rowspan="1" colspan="1">N/E</td><td rowspan="1" colspan="1">NE</td><td rowspan="1" colspan="1">NE</td><td rowspan="1" colspan="1">E</td></tr><tr><td rowspan="1" colspan="1">
              <bold>
                <tp:taxon-name>
                  <tp:taxon-name-part taxon-name-part-type="family" reg="Athyriaceae">Athyriaceae</tp:taxon-name-part>
                </tp:taxon-name>
              </bold>
            </td><td rowspan="1" colspan="1"/><td rowspan="1" colspan="1"/><td rowspan="1" colspan="1"/><td rowspan="1" colspan="1"/></tr><tr><td rowspan="1" colspan="1"><italic><tp:taxon-name><tp:taxon-name-part taxon-name-part-type="genus" reg="Diplazium">Diplazium</tp:taxon-name-part> <tp:taxon-name-part taxon-name-part-type="species" reg="cordifolium">cordifolium</tp:taxon-name-part></tp:taxon-name></italic> Blume</td><td rowspan="1" colspan="1">N/E</td><td rowspan="1" colspan="1">NE</td><td rowspan="1" colspan="1">NE</td><td rowspan="1" colspan="1">S</td></tr><tr><td rowspan="1" colspan="1"><italic><tp:taxon-name><tp:taxon-name-part taxon-name-part-type="genus" reg="Diplazium">Diplazium</tp:taxon-name-part> <tp:taxon-name-part taxon-name-part-type="species" reg="cumingii">cumingii</tp:taxon-name-part></tp:taxon-name></italic> (C.Presl) C.Chr.</td><td rowspan="1" colspan="1">N/E</td><td rowspan="1" colspan="1">NE</td><td rowspan="1" colspan="1">NE</td><td rowspan="1" colspan="1">S</td></tr><tr><td rowspan="1" colspan="1"><italic><tp:taxon-name><tp:taxon-name-part taxon-name-part-type="genus" reg="Diplazium">Diplazium</tp:taxon-name-part> <tp:taxon-name-part taxon-name-part-type="species" reg="symmetricum">symmetricum</tp:taxon-name-part></tp:taxon-name></italic> (Copel.) M.G.Price</td><td rowspan="1" colspan="1">SE</td><td rowspan="1" colspan="1">NE</td><td rowspan="1" colspan="1">NE</td><td rowspan="1" colspan="1">G</td></tr><tr><td rowspan="1" colspan="1"><italic><tp:taxon-name><tp:taxon-name-part taxon-name-part-type="genus" reg="Diplazium">Diplazium</tp:taxon-name-part> <tp:taxon-name-part taxon-name-part-type="species" reg="vestitum">vestitum</tp:taxon-name-part></tp:taxon-name></italic> C.Presl</td><td rowspan="1" colspan="1">N/E</td><td rowspan="1" colspan="1">NE</td><td rowspan="1" colspan="1">OTS</td><td rowspan="1" colspan="1">G</td></tr><tr><td rowspan="1" colspan="1">
              <bold>
                <tp:taxon-name>
                  <tp:taxon-name-part taxon-name-part-type="family" reg="Balsaminaceae">Balsaminaceae</tp:taxon-name-part>
                </tp:taxon-name>
              </bold>
            </td><td rowspan="1" colspan="1"/><td rowspan="1" colspan="1"/><td rowspan="1" colspan="1"/><td rowspan="1" colspan="1"/></tr><tr><td rowspan="1" colspan="1"><italic><tp:taxon-name><tp:taxon-name-part taxon-name-part-type="genus" reg="Impatiens">Impatiens</tp:taxon-name-part> <tp:taxon-name-part taxon-name-part-type="species" reg="platypetala">platypetala</tp:taxon-name-part></tp:taxon-name></italic> Lindl.</td><td rowspan="1" colspan="1">N/E</td><td rowspan="1" colspan="1">NE</td><td rowspan="1" colspan="1">NE</td><td rowspan="1" colspan="1">S, E</td></tr><tr><td rowspan="1" colspan="1">
              <bold>
                <tp:taxon-name>
                  <tp:taxon-name-part taxon-name-part-type="family" reg="Begoniaceae">Begoniaceae</tp:taxon-name-part>
                </tp:taxon-name>
              </bold>
            </td><td rowspan="1" colspan="1"/><td rowspan="1" colspan="1"/><td rowspan="1" colspan="1"/><td rowspan="1" colspan="1"/></tr><tr><td rowspan="1" colspan="1"><italic><tp:taxon-name><tp:taxon-name-part taxon-name-part-type="genus" reg="Begonia">Begonia</tp:taxon-name-part> <tp:taxon-name-part taxon-name-part-type="species" reg="biliranensis">biliranensis</tp:taxon-name-part></tp:taxon-name></italic> Merr.</td><td rowspan="1" colspan="1">E</td><td rowspan="1" colspan="1">EN<sup>@</sup></td><td rowspan="1" colspan="1">NE</td><td rowspan="1" colspan="1">S</td></tr><tr><td rowspan="1" colspan="1"><italic><tp:taxon-name><tp:taxon-name-part taxon-name-part-type="genus" reg="Begonia">Begonia</tp:taxon-name-part> <tp:taxon-name-part taxon-name-part-type="species" reg="burabod">burabod</tp:taxon-name-part></tp:taxon-name></italic> Rubite, C.Justo, P.Villaseñor &amp; C.W.Lin</td><td rowspan="1" colspan="1">SE</td><td rowspan="1" colspan="1">LC<sup>@</sup></td><td rowspan="1" colspan="1">NE</td><td rowspan="1" colspan="1">S</td></tr><tr><td rowspan="1" colspan="1"><italic><tp:taxon-name><tp:taxon-name-part taxon-name-part-type="genus" reg="Begonia">Begonia</tp:taxon-name-part> <tp:taxon-name-part taxon-name-part-type="species" reg="colorata">colorata</tp:taxon-name-part></tp:taxon-name></italic> Warb.</td><td rowspan="1" colspan="1">E</td><td rowspan="1" colspan="1">VU<sup>@</sup></td><td rowspan="1" colspan="1">NE</td><td rowspan="1" colspan="1">S</td></tr><tr><td rowspan="1" colspan="1"><italic><tp:taxon-name><tp:taxon-name-part taxon-name-part-type="genus" reg="Begonia">Begonia</tp:taxon-name-part> <tp:taxon-name-part taxon-name-part-type="species" reg="jagorii">jagorii</tp:taxon-name-part></tp:taxon-name></italic> Warb.*</td><td rowspan="1" colspan="1">E</td><td rowspan="1" colspan="1">CR<sup>@</sup></td><td rowspan="1" colspan="1">NE</td><td rowspan="1" colspan="1">S</td></tr><tr><td rowspan="1" colspan="1"><italic><tp:taxon-name><tp:taxon-name-part taxon-name-part-type="genus" reg="Begonia">Begonia</tp:taxon-name-part></tp:taxon-name></italic> sp. 1</td><td rowspan="1" colspan="1">-</td><td rowspan="1" colspan="1">-</td><td rowspan="1" colspan="1">-</td><td rowspan="1" colspan="1">S</td></tr><tr><td rowspan="1" colspan="1"><italic><tp:taxon-name><tp:taxon-name-part taxon-name-part-type="genus" reg="Begonia">Begonia</tp:taxon-name-part></tp:taxon-name></italic> sp. 2</td><td rowspan="1" colspan="1">-</td><td rowspan="1" colspan="1">-</td><td rowspan="1" colspan="1">-</td><td rowspan="1" colspan="1">S</td></tr><tr><td rowspan="1" colspan="1"><italic><tp:taxon-name><tp:taxon-name-part taxon-name-part-type="genus" reg="Begonia">Begonia</tp:taxon-name-part></tp:taxon-name></italic> sp. 3</td><td rowspan="1" colspan="1">-</td><td rowspan="1" colspan="1">-</td><td rowspan="1" colspan="1">-</td><td rowspan="1" colspan="1">S</td></tr><tr><td rowspan="1" colspan="1"><italic><tp:taxon-name><tp:taxon-name-part taxon-name-part-type="genus" reg="Begonia">Begonia</tp:taxon-name-part> <tp:taxon-name-part taxon-name-part-type="species" reg="longistipula">longistipula</tp:taxon-name-part></tp:taxon-name></italic> Merr.</td><td rowspan="1" colspan="1">E</td><td rowspan="1" colspan="1">EN<sup>@</sup></td><td rowspan="1" colspan="1">NE</td><td rowspan="1" colspan="1">S, E</td></tr><tr><td rowspan="1" colspan="1"><italic><tp:taxon-name><tp:taxon-name-part taxon-name-part-type="genus" reg="Begonia">Begonia</tp:taxon-name-part> <tp:taxon-name-part taxon-name-part-type="species" reg="normaaguilariae">normaaguilariae</tp:taxon-name-part></tp:taxon-name></italic> M.D.Angeles, Rubite &amp; Tandang</td><td rowspan="1" colspan="1">SE</td><td rowspan="1" colspan="1">CR<sup>@</sup></td><td rowspan="1" colspan="1">NE</td><td rowspan="1" colspan="1">S, U</td></tr><tr><td rowspan="1" colspan="1"><italic><tp:taxon-name><tp:taxon-name-part taxon-name-part-type="genus" reg="Begonia">Begonia</tp:taxon-name-part> <tp:taxon-name-part taxon-name-part-type="species" reg="quercifolia">quercifolia</tp:taxon-name-part></tp:taxon-name></italic> A.DC.</td><td rowspan="1" colspan="1">E</td><td rowspan="1" colspan="1">DD<sup>@</sup></td><td rowspan="1" colspan="1">NE</td><td rowspan="1" colspan="1">S</td></tr><tr><td rowspan="1" colspan="1"><italic><tp:taxon-name><tp:taxon-name-part taxon-name-part-type="genus" reg="Begonia">Begonia</tp:taxon-name-part> <tp:taxon-name-part taxon-name-part-type="species" reg="samarensis">samarensis</tp:taxon-name-part></tp:taxon-name></italic> Merr.</td><td rowspan="1" colspan="1">SE</td><td rowspan="1" colspan="1">DD<sup>@</sup></td><td rowspan="1" colspan="1">NE</td><td rowspan="1" colspan="1">S, E</td></tr><tr><td rowspan="1" colspan="1"><italic><tp:taxon-name><tp:taxon-name-part taxon-name-part-type="genus" reg="Begonia">Begonia</tp:taxon-name-part> <tp:taxon-name-part taxon-name-part-type="species" reg="sohoton">sohoton</tp:taxon-name-part></tp:taxon-name></italic> Rubite, C.Justo, P.Villaseñor &amp; C.W.Lin</td><td rowspan="1" colspan="1">SE</td><td rowspan="1" colspan="1">VU<sup>@</sup></td><td rowspan="1" colspan="1">VU</td><td rowspan="1" colspan="1">S</td></tr><tr><td rowspan="1" colspan="1">
              <bold>
                <tp:taxon-name>
                  <tp:taxon-name-part taxon-name-part-type="family" reg="Blechnaceae">Blechnaceae</tp:taxon-name-part>
                </tp:taxon-name>
              </bold>
            </td><td rowspan="1" colspan="1"/><td rowspan="1" colspan="1"/><td rowspan="1" colspan="1"/><td rowspan="1" colspan="1"/></tr><tr><td rowspan="1" colspan="1"><tp:taxon-name><tp:taxon-name-part taxon-name-part-type="genus" reg="Austroblechnum">Austroblechnum</tp:taxon-name-part> <tp:taxon-name-part taxon-name-part-type="species" reg="melanocaulon">melanocaulon</tp:taxon-name-part> <tp:taxon-name-part taxon-name-part-type="infraspecific-rank">subsp.</tp:taxon-name-part> <tp:taxon-name-part taxon-name-part-type="variety" reg="melanocaulon">melanocaulon</tp:taxon-name-part></tp:taxon-name> (Brack.) Gasper &amp; V.A.O.Dittrich</td><td rowspan="1" colspan="1">N/E</td><td rowspan="1" colspan="1">NE</td><td rowspan="1" colspan="1">NE</td><td rowspan="1" colspan="1">E</td></tr><tr><td rowspan="1" colspan="1"><italic><tp:taxon-name><tp:taxon-name-part taxon-name-part-type="genus" reg="Blechnopsis">Blechnopsis</tp:taxon-name-part> <tp:taxon-name-part taxon-name-part-type="species" reg="orientalis">orientalis</tp:taxon-name-part></tp:taxon-name></italic> (L.) C.Presl</td><td rowspan="1" colspan="1">N/E</td><td rowspan="1" colspan="1">NE</td><td rowspan="1" colspan="1">NE</td><td rowspan="1" colspan="1">G</td></tr><tr><td rowspan="1" colspan="1"><italic><tp:taxon-name><tp:taxon-name-part taxon-name-part-type="genus" reg="Oceaniopteris">Oceaniopteris</tp:taxon-name-part> <tp:taxon-name-part taxon-name-part-type="species" reg="egregia">egregia</tp:taxon-name-part></tp:taxon-name></italic> (Copel.) Gasper &amp; Salino</td><td rowspan="1" colspan="1">N/E</td><td rowspan="1" colspan="1">NE</td><td rowspan="1" colspan="1">VU</td><td rowspan="1" colspan="1">S, A</td></tr><tr><td rowspan="1" colspan="1"><italic><tp:taxon-name><tp:taxon-name-part taxon-name-part-type="genus" reg="Stenochlaena">Stenochlaena</tp:taxon-name-part> <tp:taxon-name-part taxon-name-part-type="species" reg="milnei">milnei</tp:taxon-name-part></tp:taxon-name></italic> Underw.</td><td rowspan="1" colspan="1">N/E</td><td rowspan="1" colspan="1">NE</td><td rowspan="1" colspan="1">NE</td><td rowspan="1" colspan="1">S</td></tr><tr><td rowspan="1" colspan="1"><italic><tp:taxon-name><tp:taxon-name-part taxon-name-part-type="genus" reg="Stenochlaena">Stenochlaena</tp:taxon-name-part> <tp:taxon-name-part taxon-name-part-type="species" reg="palustris">palustris</tp:taxon-name-part></tp:taxon-name></italic> (Burm.f.) Bedd.</td><td rowspan="1" colspan="1">N/E</td><td rowspan="1" colspan="1">NE</td><td rowspan="1" colspan="1">NE</td><td rowspan="1" colspan="1">S</td></tr><tr><td rowspan="1" colspan="1">
              <bold>
                <tp:taxon-name>
                  <tp:taxon-name-part taxon-name-part-type="family" reg="Burseraceae">Burseraceae</tp:taxon-name-part>
                </tp:taxon-name>
              </bold>
            </td><td rowspan="1" colspan="1"/><td rowspan="1" colspan="1"/><td rowspan="1" colspan="1"/><td rowspan="1" colspan="1"/></tr><tr><td rowspan="1" colspan="1"><tp:taxon-name><tp:taxon-name-part taxon-name-part-type="genus" reg="Canarium">Canarium</tp:taxon-name-part> <tp:taxon-name-part taxon-name-part-type="species" reg="euryphyllum">euryphyllum</tp:taxon-name-part> <tp:taxon-name-part taxon-name-part-type="infraspecific-rank">var.</tp:taxon-name-part> <tp:taxon-name-part taxon-name-part-type="variety" reg="ramosii">ramosii</tp:taxon-name-part></tp:taxon-name> (Merr.) Leenh.*</td><td rowspan="1" colspan="1">E</td><td rowspan="1" colspan="1">LC</td><td rowspan="1" colspan="1">NE</td><td rowspan="1" colspan="1">S</td></tr><tr><td rowspan="1" colspan="1"><italic><tp:taxon-name><tp:taxon-name-part taxon-name-part-type="genus" reg="Canarium">Canarium</tp:taxon-name-part> <tp:taxon-name-part taxon-name-part-type="species" reg="hirsutum">hirsutum</tp:taxon-name-part></tp:taxon-name></italic> Willd.</td><td rowspan="1" colspan="1">N/E</td><td rowspan="1" colspan="1">LC</td><td rowspan="1" colspan="1">NE</td><td rowspan="1" colspan="1">E, B, A, C</td></tr><tr><td rowspan="1" colspan="1"><italic><tp:taxon-name><tp:taxon-name-part taxon-name-part-type="genus" reg="Canarium">Canarium</tp:taxon-name-part> <tp:taxon-name-part taxon-name-part-type="species" reg="luzonicum">luzonicum</tp:taxon-name-part></tp:taxon-name></italic> (Blume) A.Gray</td><td rowspan="1" colspan="1">N/E</td><td rowspan="1" colspan="1">NT</td><td rowspan="1" colspan="1">OTS</td><td rowspan="1" colspan="1">B</td></tr><tr><td rowspan="1" colspan="1"><italic><tp:taxon-name><tp:taxon-name-part taxon-name-part-type="genus" reg="Canarium">Canarium</tp:taxon-name-part> <tp:taxon-name-part taxon-name-part-type="species" reg="ovatum">ovatum</tp:taxon-name-part></tp:taxon-name></italic> Engl.</td><td rowspan="1" colspan="1">E</td><td rowspan="1" colspan="1">LC</td><td rowspan="1" colspan="1">NE</td><td rowspan="1" colspan="1">E, B</td></tr><tr><td rowspan="1" colspan="1">
              <bold>
                <tp:taxon-name>
                  <tp:taxon-name-part taxon-name-part-type="family" reg="Buxaceae">Buxaceae</tp:taxon-name-part>
                </tp:taxon-name>
              </bold>
            </td><td rowspan="1" colspan="1"/><td rowspan="1" colspan="1"/><td rowspan="1" colspan="1"/><td rowspan="1" colspan="1"/></tr><tr><td rowspan="1" colspan="1"><italic><tp:taxon-name><tp:taxon-name-part taxon-name-part-type="genus" reg="Buxus">Buxus</tp:taxon-name-part> <tp:taxon-name-part taxon-name-part-type="species" reg="rolfei">rolfei</tp:taxon-name-part></tp:taxon-name></italic> S.Vidal</td><td rowspan="1" colspan="1">E</td><td rowspan="1" colspan="1">LC</td><td rowspan="1" colspan="1">NE</td><td rowspan="1" colspan="1">E</td></tr><tr><td rowspan="1" colspan="1">
              <bold>
                <tp:taxon-name>
                  <tp:taxon-name-part taxon-name-part-type="family" reg="Calophyllaceae">Calophyllaceae</tp:taxon-name-part>
                </tp:taxon-name>
              </bold>
            </td><td rowspan="1" colspan="1"/><td rowspan="1" colspan="1"/><td rowspan="1" colspan="1"/><td rowspan="1" colspan="1"/></tr><tr><td rowspan="1" colspan="1"><italic><tp:taxon-name><tp:taxon-name-part taxon-name-part-type="genus" reg="Calophyllum">Calophyllum</tp:taxon-name-part> <tp:taxon-name-part taxon-name-part-type="species" reg="blancoi">blancoi</tp:taxon-name-part></tp:taxon-name></italic> Planch. &amp; Triana</td><td rowspan="1" colspan="1">N/E</td><td rowspan="1" colspan="1">LC</td><td rowspan="1" colspan="1">NE</td><td rowspan="1" colspan="1">S, E, B</td></tr><tr><td rowspan="1" colspan="1"><italic><tp:taxon-name><tp:taxon-name-part taxon-name-part-type="genus" reg="Calophyllum">Calophyllum</tp:taxon-name-part> <tp:taxon-name-part taxon-name-part-type="species" reg="inophyllum">inophyllum</tp:taxon-name-part></tp:taxon-name></italic> L.</td><td rowspan="1" colspan="1">N/E</td><td rowspan="1" colspan="1">LC</td><td rowspan="1" colspan="1">NE</td><td rowspan="1" colspan="1">E</td></tr><tr><td rowspan="1" colspan="1"><italic><tp:taxon-name><tp:taxon-name-part taxon-name-part-type="genus" reg="Calophyllum">Calophyllum</tp:taxon-name-part> <tp:taxon-name-part taxon-name-part-type="species" reg="soulattri">soulattri</tp:taxon-name-part></tp:taxon-name></italic> Burm.f.</td><td rowspan="1" colspan="1">N/E</td><td rowspan="1" colspan="1">LC</td><td rowspan="1" colspan="1">NE</td><td rowspan="1" colspan="1">C</td></tr><tr><td rowspan="1" colspan="1">
              <bold>
                <tp:taxon-name>
                  <tp:taxon-name-part taxon-name-part-type="family" reg="Campanulaceae">Campanulaceae</tp:taxon-name-part>
                </tp:taxon-name>
              </bold>
            </td><td rowspan="1" colspan="1"/><td rowspan="1" colspan="1"/><td rowspan="1" colspan="1"/><td rowspan="1" colspan="1"/></tr><tr><td rowspan="1" colspan="1"><italic><tp:taxon-name><tp:taxon-name-part taxon-name-part-type="genus" reg="Hippobroma">Hippobroma</tp:taxon-name-part> <tp:taxon-name-part taxon-name-part-type="species" reg="longiflora">longiflora</tp:taxon-name-part></tp:taxon-name></italic> (L.) G.Don</td><td rowspan="1" colspan="1">N/E</td><td rowspan="1" colspan="1">NE</td><td rowspan="1" colspan="1">NE</td><td rowspan="1" colspan="1">E</td></tr><tr><td rowspan="1" colspan="1">
              <bold>
                <tp:taxon-name>
                  <tp:taxon-name-part taxon-name-part-type="family" reg="Cannabaceae">Cannabaceae</tp:taxon-name-part>
                </tp:taxon-name>
              </bold>
            </td><td rowspan="1" colspan="1"/><td rowspan="1" colspan="1"/><td rowspan="1" colspan="1"/><td rowspan="1" colspan="1"/></tr><tr><td rowspan="1" colspan="1"><italic><tp:taxon-name><tp:taxon-name-part taxon-name-part-type="genus" reg="Celtis">Celtis</tp:taxon-name-part> <tp:taxon-name-part taxon-name-part-type="species" reg="philippensis">philippensis</tp:taxon-name-part></tp:taxon-name></italic> Blanco</td><td rowspan="1" colspan="1">N/E</td><td rowspan="1" colspan="1">LC</td><td rowspan="1" colspan="1">NE</td><td rowspan="1" colspan="1">S</td></tr><tr><td rowspan="1" colspan="1"><italic><tp:taxon-name><tp:taxon-name-part taxon-name-part-type="genus" reg="Gironniera">Gironniera</tp:taxon-name-part> <tp:taxon-name-part taxon-name-part-type="species" reg="celtidifolia">celtidifolia</tp:taxon-name-part></tp:taxon-name></italic> Gaudich.</td><td rowspan="1" colspan="1">N/E</td><td rowspan="1" colspan="1">LC</td><td rowspan="1" colspan="1">NE</td><td rowspan="1" colspan="1">S, E</td></tr><tr><td rowspan="1" colspan="1"><italic><tp:taxon-name><tp:taxon-name-part taxon-name-part-type="genus" reg="Gironniera">Gironniera</tp:taxon-name-part> <tp:taxon-name-part taxon-name-part-type="species" reg="subaequalis">subaequalis</tp:taxon-name-part></tp:taxon-name></italic> Planch.</td><td rowspan="1" colspan="1">N/E</td><td rowspan="1" colspan="1">LC</td><td rowspan="1" colspan="1">NE</td><td rowspan="1" colspan="1">E</td></tr><tr><td rowspan="1" colspan="1">
              <bold>
                <tp:taxon-name>
                  <tp:taxon-name-part taxon-name-part-type="family" reg="Cardiopteridaceae">Cardiopteridaceae</tp:taxon-name-part>
                </tp:taxon-name>
              </bold>
            </td><td rowspan="1" colspan="1"/><td rowspan="1" colspan="1"/><td rowspan="1" colspan="1"/><td rowspan="1" colspan="1"/></tr><tr><td rowspan="1" colspan="1"><italic><tp:taxon-name><tp:taxon-name-part taxon-name-part-type="genus" reg="Gonocaryum">Gonocaryum</tp:taxon-name-part> <tp:taxon-name-part taxon-name-part-type="species" reg="calleryanum">calleryanum</tp:taxon-name-part></tp:taxon-name></italic> (Baill.) Becc.</td><td rowspan="1" colspan="1">N/E</td><td rowspan="1" colspan="1">LC</td><td rowspan="1" colspan="1">NE</td><td rowspan="1" colspan="1">S</td></tr><tr><td rowspan="1" colspan="1">
              <bold>
                <tp:taxon-name>
                  <tp:taxon-name-part taxon-name-part-type="family" reg="Casuarinaceae">Casuarinaceae</tp:taxon-name-part>
                </tp:taxon-name>
              </bold>
            </td><td rowspan="1" colspan="1"/><td rowspan="1" colspan="1"/><td rowspan="1" colspan="1"/><td rowspan="1" colspan="1"/></tr><tr><td rowspan="1" colspan="1"><italic><tp:taxon-name><tp:taxon-name-part taxon-name-part-type="genus" reg="Gymnostoma">Gymnostoma</tp:taxon-name-part> <tp:taxon-name-part taxon-name-part-type="species" reg="rumphianum">rumphianum</tp:taxon-name-part></tp:taxon-name></italic> (Miq.) L.A.S.Johnson</td><td rowspan="1" colspan="1">N/E</td><td rowspan="1" colspan="1">LC</td><td rowspan="1" colspan="1">NE</td><td rowspan="1" colspan="1">A, C</td></tr><tr><td rowspan="1" colspan="1">
              <bold>
                <tp:taxon-name>
                  <tp:taxon-name-part taxon-name-part-type="family" reg="Centroplacaceae">Centroplacaceae</tp:taxon-name-part>
                </tp:taxon-name>
              </bold>
            </td><td rowspan="1" colspan="1"/><td rowspan="1" colspan="1"/><td rowspan="1" colspan="1"/><td rowspan="1" colspan="1"/></tr><tr><td rowspan="1" colspan="1"><italic><tp:taxon-name><tp:taxon-name-part taxon-name-part-type="genus" reg="Bhesa">Bhesa</tp:taxon-name-part> <tp:taxon-name-part taxon-name-part-type="species" reg="paniculata">paniculata</tp:taxon-name-part></tp:taxon-name></italic> Arn.</td><td rowspan="1" colspan="1">N/E</td><td rowspan="1" colspan="1">LC</td><td rowspan="1" colspan="1">NE</td><td rowspan="1" colspan="1">E</td></tr><tr><td rowspan="1" colspan="1">
              <bold>
                <tp:taxon-name>
                  <tp:taxon-name-part taxon-name-part-type="family" reg="Chloranthaceae">Chloranthaceae</tp:taxon-name-part>
                </tp:taxon-name>
              </bold>
            </td><td rowspan="1" colspan="1"/><td rowspan="1" colspan="1"/><td rowspan="1" colspan="1"/><td rowspan="1" colspan="1"/></tr><tr><td rowspan="1" colspan="1"><italic><tp:taxon-name><tp:taxon-name-part taxon-name-part-type="genus" reg="Chloranthus">Chloranthus</tp:taxon-name-part> <tp:taxon-name-part taxon-name-part-type="species" reg="officinalis">officinalis</tp:taxon-name-part></tp:taxon-name></italic> Blume</td><td rowspan="1" colspan="1">N/E</td><td rowspan="1" colspan="1">NE</td><td rowspan="1" colspan="1">NE</td><td rowspan="1" colspan="1">E</td></tr><tr><td rowspan="1" colspan="1">
              <bold>
                <tp:taxon-name>
                  <tp:taxon-name-part taxon-name-part-type="family" reg="Clusiaceae">Clusiaceae</tp:taxon-name-part>
                </tp:taxon-name>
              </bold>
            </td><td rowspan="1" colspan="1"/><td rowspan="1" colspan="1"/><td rowspan="1" colspan="1"/><td rowspan="1" colspan="1"/></tr><tr><td rowspan="1" colspan="1"><italic><tp:taxon-name><tp:taxon-name-part taxon-name-part-type="genus" reg="Garcinia">Garcinia</tp:taxon-name-part> <tp:taxon-name-part taxon-name-part-type="species" reg="nervosa">nervosa</tp:taxon-name-part></tp:taxon-name></italic> (Miq.) Miq.</td><td rowspan="1" colspan="1">N/E</td><td rowspan="1" colspan="1">LC</td><td rowspan="1" colspan="1">NE</td><td rowspan="1" colspan="1">S</td></tr><tr><td rowspan="1" colspan="1"><italic><tp:taxon-name><tp:taxon-name-part taxon-name-part-type="genus" reg="Garcinia">Garcinia</tp:taxon-name-part> <tp:taxon-name-part taxon-name-part-type="species" reg="oligophlebia">oligophlebia</tp:taxon-name-part></tp:taxon-name></italic> Merr.</td><td rowspan="1" colspan="1">E</td><td rowspan="1" colspan="1">NE</td><td rowspan="1" colspan="1">NE</td><td rowspan="1" colspan="1">B</td></tr><tr><td rowspan="1" colspan="1"><italic><tp:taxon-name><tp:taxon-name-part taxon-name-part-type="genus" reg="Garcinia">Garcinia</tp:taxon-name-part> <tp:taxon-name-part taxon-name-part-type="species" reg="rubra">rubra</tp:taxon-name-part></tp:taxon-name></italic> Merr.</td><td rowspan="1" colspan="1">E</td><td rowspan="1" colspan="1">NT</td><td rowspan="1" colspan="1">NE</td><td rowspan="1" colspan="1">E, A, C</td></tr><tr><td rowspan="1" colspan="1"><italic><tp:taxon-name><tp:taxon-name-part taxon-name-part-type="genus" reg="Garcinia">Garcinia</tp:taxon-name-part> <tp:taxon-name-part taxon-name-part-type="species" reg="venulosa">venulosa</tp:taxon-name-part></tp:taxon-name></italic> (Blanco) Choisy</td><td rowspan="1" colspan="1">E</td><td rowspan="1" colspan="1">LC</td><td rowspan="1" colspan="1">NE</td><td rowspan="1" colspan="1">B</td></tr><tr><td rowspan="1" colspan="1"><italic><tp:taxon-name><tp:taxon-name-part taxon-name-part-type="genus" reg="Garcinia">Garcinia</tp:taxon-name-part> <tp:taxon-name-part taxon-name-part-type="species" reg="vidalii">vidalii</tp:taxon-name-part></tp:taxon-name></italic> Merr.</td><td rowspan="1" colspan="1">E</td><td rowspan="1" colspan="1">LC</td><td rowspan="1" colspan="1">NE</td><td rowspan="1" colspan="1">S</td></tr><tr><td rowspan="1" colspan="1">
              <bold>
                <tp:taxon-name>
                  <tp:taxon-name-part taxon-name-part-type="family" reg="Combretaceae">Combretaceae</tp:taxon-name-part>
                </tp:taxon-name>
              </bold>
            </td><td rowspan="1" colspan="1"/><td rowspan="1" colspan="1"/><td rowspan="1" colspan="1"/><td rowspan="1" colspan="1"/></tr><tr><td rowspan="1" colspan="1"><italic><tp:taxon-name><tp:taxon-name-part taxon-name-part-type="genus" reg="Combretum">Combretum</tp:taxon-name-part> <tp:taxon-name-part taxon-name-part-type="species" reg="indicum">indicum</tp:taxon-name-part></tp:taxon-name></italic> (L.) DeFilipps</td><td rowspan="1" colspan="1">N/E</td><td rowspan="1" colspan="1">NE</td><td rowspan="1" colspan="1">NE</td><td rowspan="1" colspan="1">E</td></tr><tr><td rowspan="1" colspan="1"><italic><tp:taxon-name><tp:taxon-name-part taxon-name-part-type="genus" reg="Terminalia">Terminalia</tp:taxon-name-part> <tp:taxon-name-part taxon-name-part-type="species" reg="macrantha">macrantha</tp:taxon-name-part></tp:taxon-name></italic> Rojo</td><td rowspan="1" colspan="1">SE</td><td rowspan="1" colspan="1">CR</td><td rowspan="1" colspan="1">VU</td><td rowspan="1" colspan="1">F</td></tr><tr><td rowspan="1" colspan="1"><italic><tp:taxon-name><tp:taxon-name-part taxon-name-part-type="genus" reg="Terminalia">Terminalia</tp:taxon-name-part> <tp:taxon-name-part taxon-name-part-type="species" reg="microcarpa">microcarpa</tp:taxon-name-part></tp:taxon-name></italic> Decne.</td><td rowspan="1" colspan="1">N/E</td><td rowspan="1" colspan="1">LC</td><td rowspan="1" colspan="1">NE</td><td rowspan="1" colspan="1">S</td></tr><tr><td rowspan="1" colspan="1">
              <bold>
                <tp:taxon-name>
                  <tp:taxon-name-part taxon-name-part-type="family" reg="Commelinaceae">Commelinaceae</tp:taxon-name-part>
                </tp:taxon-name>
              </bold>
            </td><td rowspan="1" colspan="1"/><td rowspan="1" colspan="1"/><td rowspan="1" colspan="1"/><td rowspan="1" colspan="1"/></tr><tr><td rowspan="1" colspan="1"><italic><tp:taxon-name><tp:taxon-name-part taxon-name-part-type="genus" reg="Amischotolype">Amischotolype</tp:taxon-name-part> <tp:taxon-name-part taxon-name-part-type="species" reg="hispida">hispida</tp:taxon-name-part></tp:taxon-name></italic> (A.Rich.) D.Y.Hong</td><td rowspan="1" colspan="1">N/E</td><td rowspan="1" colspan="1">NE</td><td rowspan="1" colspan="1">NE</td><td rowspan="1" colspan="1">S</td></tr><tr><td rowspan="1" colspan="1"><italic><tp:taxon-name><tp:taxon-name-part taxon-name-part-type="genus" reg="Pollia">Pollia</tp:taxon-name-part> <tp:taxon-name-part taxon-name-part-type="species" reg="secundiflora">secundiflora</tp:taxon-name-part></tp:taxon-name></italic> (Blume) Bakh.f.</td><td rowspan="1" colspan="1">N/E</td><td rowspan="1" colspan="1">NE</td><td rowspan="1" colspan="1">NE</td><td rowspan="1" colspan="1">S</td></tr><tr><td rowspan="1" colspan="1"><italic><tp:taxon-name><tp:taxon-name-part taxon-name-part-type="genus" reg="Pollia">Pollia</tp:taxon-name-part> <tp:taxon-name-part taxon-name-part-type="species" reg="thyrsiflora">thyrsiflora</tp:taxon-name-part></tp:taxon-name></italic> (Blume) Steud.</td><td rowspan="1" colspan="1">N/E</td><td rowspan="1" colspan="1">NE</td><td rowspan="1" colspan="1">NE</td><td rowspan="1" colspan="1">S</td></tr><tr><td rowspan="1" colspan="1">
              <bold>
                <tp:taxon-name>
                  <tp:taxon-name-part taxon-name-part-type="family" reg="Connaraceae">Connaraceae</tp:taxon-name-part>
                </tp:taxon-name>
              </bold>
            </td><td rowspan="1" colspan="1"/><td rowspan="1" colspan="1"/><td rowspan="1" colspan="1"/><td rowspan="1" colspan="1"/></tr><tr><td rowspan="1" colspan="1"><italic><tp:taxon-name><tp:taxon-name-part taxon-name-part-type="genus" reg="Agelaea">Agelaea</tp:taxon-name-part> <tp:taxon-name-part taxon-name-part-type="species" reg="borneensis">borneensis</tp:taxon-name-part></tp:taxon-name></italic> (Hook.f.) Merr.</td><td rowspan="1" colspan="1">N/E</td><td rowspan="1" colspan="1">LC</td><td rowspan="1" colspan="1">NE</td><td rowspan="1" colspan="1">E</td></tr><tr><td rowspan="1" colspan="1"><italic><tp:taxon-name><tp:taxon-name-part taxon-name-part-type="genus" reg="Agelaea">Agelaea</tp:taxon-name-part> <tp:taxon-name-part taxon-name-part-type="species" reg="trinervis">trinervis</tp:taxon-name-part></tp:taxon-name></italic> (Llanos) Merr.</td><td rowspan="1" colspan="1">N/E</td><td rowspan="1" colspan="1">LC</td><td rowspan="1" colspan="1">NE</td><td rowspan="1" colspan="1">E</td></tr><tr><td rowspan="1" colspan="1"><tp:taxon-name><tp:taxon-name-part taxon-name-part-type="genus" reg="Connarus">Connarus</tp:taxon-name-part> <tp:taxon-name-part taxon-name-part-type="species" reg="monocarpus">monocarpus</tp:taxon-name-part> <tp:taxon-name-part taxon-name-part-type="infraspecific-rank">subsp.</tp:taxon-name-part> <tp:taxon-name-part taxon-name-part-type="variety" reg="malayensis">malayensis</tp:taxon-name-part></tp:taxon-name> Leenh.</td><td rowspan="1" colspan="1">N/E</td><td rowspan="1" colspan="1">NE</td><td rowspan="1" colspan="1">NE</td><td rowspan="1" colspan="1">E</td></tr><tr><td rowspan="1" colspan="1">
              <bold>
                <tp:taxon-name>
                  <tp:taxon-name-part taxon-name-part-type="family" reg="Convolvulaceae">Convolvulaceae</tp:taxon-name-part>
                </tp:taxon-name>
              </bold>
            </td><td rowspan="1" colspan="1"/><td rowspan="1" colspan="1"/><td rowspan="1" colspan="1"/><td rowspan="1" colspan="1"/></tr><tr><td rowspan="1" colspan="1"><italic><tp:taxon-name><tp:taxon-name-part taxon-name-part-type="genus" reg="Decalobanthus">Decalobanthus</tp:taxon-name-part> <tp:taxon-name-part taxon-name-part-type="species" reg="peltatus">peltatus</tp:taxon-name-part></tp:taxon-name></italic> (L.) A.R.Simões &amp; Staples</td><td rowspan="1" colspan="1">N/E</td><td rowspan="1" colspan="1">NE</td><td rowspan="1" colspan="1">NE</td><td rowspan="1" colspan="1">E</td></tr><tr><td rowspan="1" colspan="1">
              <bold>
                <tp:taxon-name>
                  <tp:taxon-name-part taxon-name-part-type="family" reg="Cornaceae">Cornaceae</tp:taxon-name-part>
                </tp:taxon-name>
              </bold>
            </td><td rowspan="1" colspan="1"/><td rowspan="1" colspan="1"/><td rowspan="1" colspan="1"/><td rowspan="1" colspan="1"/></tr><tr><td rowspan="1" colspan="1"><italic><tp:taxon-name><tp:taxon-name-part taxon-name-part-type="genus" reg="Alangium">Alangium</tp:taxon-name-part> <tp:taxon-name-part taxon-name-part-type="species" reg="longiflorum">longiflorum</tp:taxon-name-part></tp:taxon-name></italic> Merr.</td><td rowspan="1" colspan="1">N/E</td><td rowspan="1" colspan="1">LC</td><td rowspan="1" colspan="1">OTS</td><td rowspan="1" colspan="1">E</td></tr><tr><td rowspan="1" colspan="1"><italic><tp:taxon-name><tp:taxon-name-part taxon-name-part-type="genus" reg="Alangium">Alangium</tp:taxon-name-part> <tp:taxon-name-part taxon-name-part-type="species" reg="pilosum">pilosum</tp:taxon-name-part></tp:taxon-name></italic> Merr.</td><td rowspan="1" colspan="1">N/E</td><td rowspan="1" colspan="1">EN</td><td rowspan="1" colspan="1">NE</td><td rowspan="1" colspan="1">E</td></tr><tr><td rowspan="1" colspan="1">
              <bold>
                <tp:taxon-name>
                  <tp:taxon-name-part taxon-name-part-type="family" reg="Costaceae">Costaceae</tp:taxon-name-part>
                </tp:taxon-name>
              </bold>
            </td><td rowspan="1" colspan="1"/><td rowspan="1" colspan="1"/><td rowspan="1" colspan="1"/><td rowspan="1" colspan="1"/></tr><tr><td rowspan="1" colspan="1"><italic><tp:taxon-name><tp:taxon-name-part taxon-name-part-type="genus" reg="Hellenia">Hellenia</tp:taxon-name-part> <tp:taxon-name-part taxon-name-part-type="species" reg="speciosa">speciosa</tp:taxon-name-part></tp:taxon-name></italic> (J.Koenig) S.R.Dutta</td><td rowspan="1" colspan="1">N/E</td><td rowspan="1" colspan="1">LC</td><td rowspan="1" colspan="1">NE</td><td rowspan="1" colspan="1">S</td></tr><tr><td rowspan="1" colspan="1">
              <bold>
                <tp:taxon-name>
                  <tp:taxon-name-part taxon-name-part-type="family" reg="Ctenolophonaceae">Ctenolophonaceae</tp:taxon-name-part>
                </tp:taxon-name>
              </bold>
            </td><td rowspan="1" colspan="1"/><td rowspan="1" colspan="1"/><td rowspan="1" colspan="1"/><td rowspan="1" colspan="1"/></tr><tr><td rowspan="1" colspan="1"><italic><tp:taxon-name><tp:taxon-name-part taxon-name-part-type="genus" reg="Ctenolophon">Ctenolophon</tp:taxon-name-part> <tp:taxon-name-part taxon-name-part-type="species" reg="parvifolius">parvifolius</tp:taxon-name-part></tp:taxon-name></italic> Oliv.</td><td rowspan="1" colspan="1">N/E</td><td rowspan="1" colspan="1">VU</td><td rowspan="1" colspan="1">VU</td><td rowspan="1" colspan="1">B</td></tr><tr><td rowspan="1" colspan="1">
              <bold>
                <tp:taxon-name>
                  <tp:taxon-name-part taxon-name-part-type="family" reg="Cyatheaceae">Cyatheaceae</tp:taxon-name-part>
                </tp:taxon-name>
              </bold>
            </td><td rowspan="1" colspan="1"/><td rowspan="1" colspan="1"/><td rowspan="1" colspan="1"/><td rowspan="1" colspan="1"/></tr><tr><td rowspan="1" colspan="1"><italic><tp:taxon-name><tp:taxon-name-part taxon-name-part-type="genus" reg="Alsophila">Alsophila</tp:taxon-name-part> <tp:taxon-name-part taxon-name-part-type="species" reg="fuliginosa">fuliginosa</tp:taxon-name-part></tp:taxon-name></italic> Christ</td><td rowspan="1" colspan="1">E</td><td rowspan="1" colspan="1">NE</td><td rowspan="1" colspan="1">VU</td><td rowspan="1" colspan="1">G</td></tr><tr><td rowspan="1" colspan="1"><italic><tp:taxon-name><tp:taxon-name-part taxon-name-part-type="genus" reg="Sphaeropteris">Sphaeropteris</tp:taxon-name-part> <tp:taxon-name-part taxon-name-part-type="species" reg="integra">integra</tp:taxon-name-part></tp:taxon-name></italic> (J.Sm. ex Hook.) R.M.Tryon</td><td rowspan="1" colspan="1">N/E</td><td rowspan="1" colspan="1">NE</td><td rowspan="1" colspan="1">NE</td><td rowspan="1" colspan="1">S</td></tr><tr><td rowspan="1" colspan="1"><italic><tp:taxon-name><tp:taxon-name-part taxon-name-part-type="genus" reg="Sphaeropteris">Sphaeropteris</tp:taxon-name-part> <tp:taxon-name-part taxon-name-part-type="species" reg="polypoda">polypoda</tp:taxon-name-part></tp:taxon-name></italic> (Baker) R.M.Tryon</td><td rowspan="1" colspan="1">N/E</td><td rowspan="1" colspan="1">NE</td><td rowspan="1" colspan="1">NE</td><td rowspan="1" colspan="1">G</td></tr><tr><td rowspan="1" colspan="1">
              <bold>
                <tp:taxon-name>
                  <tp:taxon-name-part taxon-name-part-type="family" reg="Cycadaceae">Cycadaceae</tp:taxon-name-part>
                </tp:taxon-name>
              </bold>
            </td><td rowspan="1" colspan="1"/><td rowspan="1" colspan="1"/><td rowspan="1" colspan="1"/><td rowspan="1" colspan="1"/></tr><tr><td rowspan="1" colspan="1"><italic><tp:taxon-name><tp:taxon-name-part taxon-name-part-type="genus" reg="Cycas">Cycas</tp:taxon-name-part> <tp:taxon-name-part taxon-name-part-type="species" reg="riuminiana">riuminiana</tp:taxon-name-part></tp:taxon-name></italic> M.Porte ex Regel</td><td rowspan="1" colspan="1">E</td><td rowspan="1" colspan="1">EN</td><td rowspan="1" colspan="1">VU</td><td rowspan="1" colspan="1">C</td></tr><tr><td rowspan="1" colspan="1">
              <bold>
                <tp:taxon-name>
                  <tp:taxon-name-part taxon-name-part-type="family" reg="Cyperaceae">Cyperaceae</tp:taxon-name-part>
                </tp:taxon-name>
              </bold>
            </td><td rowspan="1" colspan="1"/><td rowspan="1" colspan="1"/><td rowspan="1" colspan="1"/><td rowspan="1" colspan="1"/></tr><tr><td rowspan="1" colspan="1"><italic><tp:taxon-name><tp:taxon-name-part taxon-name-part-type="genus" reg="Cyperus">Cyperus</tp:taxon-name-part> <tp:taxon-name-part taxon-name-part-type="species" reg="cyperoides">cyperoides</tp:taxon-name-part></tp:taxon-name></italic> (L.) Kuntze</td><td rowspan="1" colspan="1">N/E</td><td rowspan="1" colspan="1">LC</td><td rowspan="1" colspan="1">NE</td><td rowspan="1" colspan="1">E</td></tr><tr><td rowspan="1" colspan="1"><italic><tp:taxon-name><tp:taxon-name-part taxon-name-part-type="genus" reg="Cyperus">Cyperus</tp:taxon-name-part> <tp:taxon-name-part taxon-name-part-type="species" reg="iria">iria</tp:taxon-name-part></tp:taxon-name></italic> L.</td><td rowspan="1" colspan="1">N/E</td><td rowspan="1" colspan="1">LC</td><td rowspan="1" colspan="1">NE</td><td rowspan="1" colspan="1">E</td></tr><tr><td rowspan="1" colspan="1"><italic><tp:taxon-name><tp:taxon-name-part taxon-name-part-type="genus" reg="Fimbristylis">Fimbristylis</tp:taxon-name-part> <tp:taxon-name-part taxon-name-part-type="species" reg="dichotoma">dichotoma</tp:taxon-name-part></tp:taxon-name></italic> (L.) Vahl</td><td rowspan="1" colspan="1">N/E</td><td rowspan="1" colspan="1">LC</td><td rowspan="1" colspan="1">NE</td><td rowspan="1" colspan="1">E</td></tr><tr><td rowspan="1" colspan="1"><italic><tp:taxon-name><tp:taxon-name-part taxon-name-part-type="genus" reg="Hypolytrum">Hypolytrum</tp:taxon-name-part> <tp:taxon-name-part taxon-name-part-type="species" reg="compactum">compactum</tp:taxon-name-part></tp:taxon-name></italic> Nees &amp; Meyen ex Kunth*</td><td rowspan="1" colspan="1">N/E</td><td rowspan="1" colspan="1">NE</td><td rowspan="1" colspan="1">NE</td><td rowspan="1" colspan="1">S</td></tr><tr><td rowspan="1" colspan="1"><italic><tp:taxon-name><tp:taxon-name-part taxon-name-part-type="genus" reg="Hypolytrum">Hypolytrum</tp:taxon-name-part> <tp:taxon-name-part taxon-name-part-type="species" reg="nemorum">nemorum</tp:taxon-name-part></tp:taxon-name></italic> (Vahl) Spreng.</td><td rowspan="1" colspan="1">N/E</td><td rowspan="1" colspan="1">LC</td><td rowspan="1" colspan="1">NE</td><td rowspan="1" colspan="1">E</td></tr><tr><td rowspan="1" colspan="1">
              <bold>
                <tp:taxon-name>
                  <tp:taxon-name-part taxon-name-part-type="family" reg="Davalliaceae">Davalliaceae</tp:taxon-name-part>
                </tp:taxon-name>
              </bold>
            </td><td rowspan="1" colspan="1"/><td rowspan="1" colspan="1"/><td rowspan="1" colspan="1"/><td rowspan="1" colspan="1"/></tr><tr><td rowspan="1" colspan="1"><italic><tp:taxon-name><tp:taxon-name-part taxon-name-part-type="genus" reg="Davallia">Davallia</tp:taxon-name-part> <tp:taxon-name-part taxon-name-part-type="species" reg="embolostegia">embolostegia</tp:taxon-name-part></tp:taxon-name></italic> Copel.</td><td rowspan="1" colspan="1">N/E</td><td rowspan="1" colspan="1">NE</td><td rowspan="1" colspan="1">NE</td><td rowspan="1" colspan="1">G</td></tr><tr><td rowspan="1" colspan="1"><italic><tp:taxon-name><tp:taxon-name-part taxon-name-part-type="genus" reg="Davallia">Davallia</tp:taxon-name-part> <tp:taxon-name-part taxon-name-part-type="species" reg="falcinella">falcinella</tp:taxon-name-part></tp:taxon-name></italic> C.Presl</td><td rowspan="1" colspan="1">E</td><td rowspan="1" colspan="1">NE</td><td rowspan="1" colspan="1">NE</td><td rowspan="1" colspan="1">G</td></tr><tr><td rowspan="1" colspan="1"><italic><tp:taxon-name><tp:taxon-name-part taxon-name-part-type="genus" reg="Davallia">Davallia</tp:taxon-name-part> <tp:taxon-name-part taxon-name-part-type="species" reg="heterophylla">heterophylla</tp:taxon-name-part></tp:taxon-name></italic> Sm.</td><td rowspan="1" colspan="1">N/E</td><td rowspan="1" colspan="1">NE</td><td rowspan="1" colspan="1">NE</td><td rowspan="1" colspan="1">G</td></tr><tr><td rowspan="1" colspan="1"><italic><tp:taxon-name><tp:taxon-name-part taxon-name-part-type="genus" reg="Davallia">Davallia</tp:taxon-name-part> <tp:taxon-name-part taxon-name-part-type="species" reg="pectinata">pectinata</tp:taxon-name-part></tp:taxon-name></italic> Sm.</td><td rowspan="1" colspan="1">N/E</td><td rowspan="1" colspan="1">NE</td><td rowspan="1" colspan="1">NE</td><td rowspan="1" colspan="1">G</td></tr><tr><td rowspan="1" colspan="1"><italic><tp:taxon-name><tp:taxon-name-part taxon-name-part-type="genus" reg="Davallia">Davallia</tp:taxon-name-part> <tp:taxon-name-part taxon-name-part-type="species" reg="repens">repens</tp:taxon-name-part></tp:taxon-name></italic> (L.f.) Kuhn</td><td rowspan="1" colspan="1">N/E</td><td rowspan="1" colspan="1">NE</td><td rowspan="1" colspan="1">NE</td><td rowspan="1" colspan="1">G, E</td></tr><tr><td rowspan="1" colspan="1"><italic><tp:taxon-name><tp:taxon-name-part taxon-name-part-type="genus" reg="Davallia">Davallia</tp:taxon-name-part> <tp:taxon-name-part taxon-name-part-type="species" reg="solida">solida</tp:taxon-name-part></tp:taxon-name></italic> (Forst.) Sw.</td><td rowspan="1" colspan="1">N/E</td><td rowspan="1" colspan="1">NE</td><td rowspan="1" colspan="1">NE</td><td rowspan="1" colspan="1">G</td></tr><tr><td rowspan="1" colspan="1"><italic><tp:taxon-name><tp:taxon-name-part taxon-name-part-type="genus" reg="Davallia">Davallia</tp:taxon-name-part> <tp:taxon-name-part taxon-name-part-type="species" reg="trichomanoides">trichomanoides</tp:taxon-name-part></tp:taxon-name></italic> Blume*</td><td rowspan="1" colspan="1">N/E</td><td rowspan="1" colspan="1">NE</td><td rowspan="1" colspan="1">NE</td><td rowspan="1" colspan="1">S</td></tr><tr><td rowspan="1" colspan="1"><italic><tp:taxon-name><tp:taxon-name-part taxon-name-part-type="genus" reg="Davallodes">Davallodes</tp:taxon-name-part> <tp:taxon-name-part taxon-name-part-type="species" reg="hirsuta">hirsuta</tp:taxon-name-part></tp:taxon-name></italic> (C.Presl) Copel.</td><td rowspan="1" colspan="1">N/E</td><td rowspan="1" colspan="1">NE</td><td rowspan="1" colspan="1">NE</td><td rowspan="1" colspan="1">G</td></tr><tr><td rowspan="1" colspan="1">
              <bold>
                <tp:taxon-name>
                  <tp:taxon-name-part taxon-name-part-type="family" reg="Dilleniaceae">Dilleniaceae</tp:taxon-name-part>
                </tp:taxon-name>
              </bold>
            </td><td rowspan="1" colspan="1"/><td rowspan="1" colspan="1"/><td rowspan="1" colspan="1"/><td rowspan="1" colspan="1"/></tr><tr><td rowspan="1" colspan="1"><italic><tp:taxon-name><tp:taxon-name-part taxon-name-part-type="genus" reg="Dillenia">Dillenia</tp:taxon-name-part> <tp:taxon-name-part taxon-name-part-type="species" reg="indica">indica</tp:taxon-name-part></tp:taxon-name></italic> L.</td><td rowspan="1" colspan="1">N/E</td><td rowspan="1" colspan="1">LC</td><td rowspan="1" colspan="1">NE</td><td rowspan="1" colspan="1">S</td></tr><tr><td rowspan="1" colspan="1"><italic><tp:taxon-name><tp:taxon-name-part taxon-name-part-type="genus" reg="Dillenia">Dillenia</tp:taxon-name-part> <tp:taxon-name-part taxon-name-part-type="species" reg="philippinensis">philippinensis</tp:taxon-name-part></tp:taxon-name></italic> Rolfe</td><td rowspan="1" colspan="1">E</td><td rowspan="1" colspan="1">NT</td><td rowspan="1" colspan="1">NE</td><td rowspan="1" colspan="1">S, E, B</td></tr><tr><td rowspan="1" colspan="1">
              <bold>
                <tp:taxon-name>
                  <tp:taxon-name-part taxon-name-part-type="family" reg="Dioscoreaceae">Dioscoreaceae</tp:taxon-name-part>
                </tp:taxon-name>
              </bold>
            </td><td rowspan="1" colspan="1"/><td rowspan="1" colspan="1"/><td rowspan="1" colspan="1"/><td rowspan="1" colspan="1"/></tr><tr><td rowspan="1" colspan="1"><italic><tp:taxon-name><tp:taxon-name-part taxon-name-part-type="genus" reg="Dioscorea">Dioscorea</tp:taxon-name-part> <tp:taxon-name-part taxon-name-part-type="species" reg="hispida">hispida</tp:taxon-name-part></tp:taxon-name></italic> Dennst.</td><td rowspan="1" colspan="1">N/E</td><td rowspan="1" colspan="1">NE</td><td rowspan="1" colspan="1">NE</td><td rowspan="1" colspan="1">E</td></tr><tr><td rowspan="1" colspan="1"><italic><tp:taxon-name><tp:taxon-name-part taxon-name-part-type="genus" reg="Tacca">Tacca</tp:taxon-name-part> <tp:taxon-name-part taxon-name-part-type="species" reg="palmata">palmata</tp:taxon-name-part></tp:taxon-name></italic> Blume</td><td rowspan="1" colspan="1">N/E</td><td rowspan="1" colspan="1">NE</td><td rowspan="1" colspan="1">NE</td><td rowspan="1" colspan="1">S</td></tr><tr><td rowspan="1" colspan="1">
              <bold>
                <tp:taxon-name>
                  <tp:taxon-name-part taxon-name-part-type="family" reg="Dipteridaceae">Dipteridaceae</tp:taxon-name-part>
                </tp:taxon-name>
              </bold>
            </td><td rowspan="1" colspan="1"/><td rowspan="1" colspan="1"/><td rowspan="1" colspan="1"/><td rowspan="1" colspan="1"/></tr><tr><td rowspan="1" colspan="1"><italic><tp:taxon-name><tp:taxon-name-part taxon-name-part-type="genus" reg="Dipteris">Dipteris</tp:taxon-name-part> <tp:taxon-name-part taxon-name-part-type="species" reg="conjugata">conjugata</tp:taxon-name-part></tp:taxon-name></italic> Reinw.</td><td rowspan="1" colspan="1">N/E</td><td rowspan="1" colspan="1">NE</td><td rowspan="1" colspan="1">NE</td><td rowspan="1" colspan="1">G</td></tr><tr><td rowspan="1" colspan="1">
              <bold>
                <tp:taxon-name>
                  <tp:taxon-name-part taxon-name-part-type="family" reg="Dipterocarpaceae">Dipterocarpaceae</tp:taxon-name-part>
                </tp:taxon-name>
              </bold>
            </td><td rowspan="1" colspan="1"/><td rowspan="1" colspan="1"/><td rowspan="1" colspan="1"/><td rowspan="1" colspan="1"/></tr><tr><td rowspan="1" colspan="1"><italic><tp:taxon-name><tp:taxon-name-part taxon-name-part-type="genus" reg="Anisoptera">Anisoptera</tp:taxon-name-part> <tp:taxon-name-part taxon-name-part-type="species" reg="thurifera">thurifera</tp:taxon-name-part></tp:taxon-name></italic> (Blanco) Blume</td><td rowspan="1" colspan="1">N/E</td><td rowspan="1" colspan="1">VU</td><td rowspan="1" colspan="1">NE</td><td rowspan="1" colspan="1">B</td></tr><tr><td rowspan="1" colspan="1"><italic><tp:taxon-name><tp:taxon-name-part taxon-name-part-type="genus" reg="Anthoshorea">Anthoshorea</tp:taxon-name-part> <tp:taxon-name-part taxon-name-part-type="species" reg="assamica">assamica</tp:taxon-name-part></tp:taxon-name></italic> (Dyer) P.S.Ashton &amp; J.Heck.</td><td rowspan="1" colspan="1">N/E</td><td rowspan="1" colspan="1">NE</td><td rowspan="1" colspan="1">NE</td><td rowspan="1" colspan="1">B</td></tr><tr><td rowspan="1" colspan="1"><italic><tp:taxon-name><tp:taxon-name-part taxon-name-part-type="genus" reg="Dipterocarpus">Dipterocarpus</tp:taxon-name-part> <tp:taxon-name-part taxon-name-part-type="species" reg="gracilis">gracilis</tp:taxon-name-part></tp:taxon-name></italic> Blume</td><td rowspan="1" colspan="1">N/E</td><td rowspan="1" colspan="1">VU</td><td rowspan="1" colspan="1">VU</td><td rowspan="1" colspan="1">B</td></tr><tr><td rowspan="1" colspan="1"><italic><tp:taxon-name><tp:taxon-name-part taxon-name-part-type="genus" reg="Dipterocarpus">Dipterocarpus</tp:taxon-name-part> <tp:taxon-name-part taxon-name-part-type="species" reg="grandiflorus">grandiflorus</tp:taxon-name-part></tp:taxon-name></italic> (Blanco) Blanco</td><td rowspan="1" colspan="1">N/E</td><td rowspan="1" colspan="1">EN</td><td rowspan="1" colspan="1">VU</td><td rowspan="1" colspan="1">B</td></tr><tr><td rowspan="1" colspan="1"><italic><tp:taxon-name><tp:taxon-name-part taxon-name-part-type="genus" reg="Dipterocarpus">Dipterocarpus</tp:taxon-name-part> <tp:taxon-name-part taxon-name-part-type="species" reg="validus">validus</tp:taxon-name-part></tp:taxon-name></italic> Blume</td><td rowspan="1" colspan="1">N/E</td><td rowspan="1" colspan="1">LC</td><td rowspan="1" colspan="1">NE</td><td rowspan="1" colspan="1">B</td></tr><tr><td rowspan="1" colspan="1"><italic><tp:taxon-name><tp:taxon-name-part taxon-name-part-type="genus" reg="Hopea">Hopea</tp:taxon-name-part> <tp:taxon-name-part taxon-name-part-type="species" reg="foxworthyi">foxworthyi</tp:taxon-name-part></tp:taxon-name></italic> Elmer</td><td rowspan="1" colspan="1">E</td><td rowspan="1" colspan="1">EN</td><td rowspan="1" colspan="1">CR</td><td rowspan="1" colspan="1">B</td></tr><tr><td rowspan="1" colspan="1"><italic><tp:taxon-name><tp:taxon-name-part taxon-name-part-type="genus" reg="Hopea">Hopea</tp:taxon-name-part> <tp:taxon-name-part taxon-name-part-type="species" reg="malibato">malibato</tp:taxon-name-part></tp:taxon-name></italic> Foxw.</td><td rowspan="1" colspan="1">E</td><td rowspan="1" colspan="1">VU</td><td rowspan="1" colspan="1">CR</td><td rowspan="1" colspan="1">B</td></tr><tr><td rowspan="1" colspan="1"><italic><tp:taxon-name><tp:taxon-name-part taxon-name-part-type="genus" reg="Hopea">Hopea</tp:taxon-name-part> <tp:taxon-name-part taxon-name-part-type="species" reg="philippinensis">philippinensis</tp:taxon-name-part></tp:taxon-name></italic> Dyer</td><td rowspan="1" colspan="1">E</td><td rowspan="1" colspan="1">EN</td><td rowspan="1" colspan="1">CR</td><td rowspan="1" colspan="1">S, F, A, C</td></tr><tr><td rowspan="1" colspan="1"><italic><tp:taxon-name><tp:taxon-name-part taxon-name-part-type="genus" reg="Hopea">Hopea</tp:taxon-name-part> <tp:taxon-name-part taxon-name-part-type="species" reg="quisumbingiana">quisumbingiana</tp:taxon-name-part></tp:taxon-name></italic> H.G.Gut.</td><td rowspan="1" colspan="1">E</td><td rowspan="1" colspan="1">EN</td><td rowspan="1" colspan="1">CR</td><td rowspan="1" colspan="1">S, A</td></tr><tr><td rowspan="1" colspan="1"><italic><tp:taxon-name><tp:taxon-name-part taxon-name-part-type="genus" reg="Hopea">Hopea</tp:taxon-name-part> <tp:taxon-name-part taxon-name-part-type="species" reg="samarensis">samarensis</tp:taxon-name-part></tp:taxon-name></italic> H.G.Gut.</td><td rowspan="1" colspan="1">E</td><td rowspan="1" colspan="1">EN</td><td rowspan="1" colspan="1">CR</td><td rowspan="1" colspan="1">A</td></tr><tr><td rowspan="1" colspan="1"><italic><tp:taxon-name><tp:taxon-name-part taxon-name-part-type="genus" reg="Parashorea">Parashorea</tp:taxon-name-part> <tp:taxon-name-part taxon-name-part-type="species" reg="malaanonan">malaanonan</tp:taxon-name-part></tp:taxon-name></italic> (Blanco) Merr.</td><td rowspan="1" colspan="1">N/E</td><td rowspan="1" colspan="1">LC</td><td rowspan="1" colspan="1">NE</td><td rowspan="1" colspan="1">E, B</td></tr><tr><td rowspan="1" colspan="1"><italic><tp:taxon-name><tp:taxon-name-part taxon-name-part-type="genus" reg="Pentacme">Pentacme</tp:taxon-name-part> <tp:taxon-name-part taxon-name-part-type="species" reg="contorta">contorta</tp:taxon-name-part></tp:taxon-name></italic> (S.Vidal) Merr. &amp; Rolfe</td><td rowspan="1" colspan="1">E</td><td rowspan="1" colspan="1">LC</td><td rowspan="1" colspan="1">VU</td><td rowspan="1" colspan="1">S, C</td></tr><tr><td rowspan="1" colspan="1"><italic><tp:taxon-name><tp:taxon-name-part taxon-name-part-type="genus" reg="Rubroshorea">Rubroshorea</tp:taxon-name-part> <tp:taxon-name-part taxon-name-part-type="species" reg="almon">almon</tp:taxon-name-part></tp:taxon-name></italic> (Foxw.) P.S.Ashton &amp; J.Heck.</td><td rowspan="1" colspan="1">N/E</td><td rowspan="1" colspan="1">NT</td><td rowspan="1" colspan="1">VU</td><td rowspan="1" colspan="1">F, B</td></tr><tr><td rowspan="1" colspan="1"><italic><tp:taxon-name><tp:taxon-name-part taxon-name-part-type="genus" reg="Rubroshorea">Rubroshorea</tp:taxon-name-part> <tp:taxon-name-part taxon-name-part-type="species" reg="negrosensis">negrosensis</tp:taxon-name-part></tp:taxon-name></italic> (Foxw.) P.S.Ashton &amp; J.Heck.</td><td rowspan="1" colspan="1">E</td><td rowspan="1" colspan="1">LC</td><td rowspan="1" colspan="1">VU</td><td rowspan="1" colspan="1">S, F, B, A, C</td></tr><tr><td rowspan="1" colspan="1"><italic><tp:taxon-name><tp:taxon-name-part taxon-name-part-type="genus" reg="Rubroshorea">Rubroshorea</tp:taxon-name-part> <tp:taxon-name-part taxon-name-part-type="species" reg="palosapis">palosapis</tp:taxon-name-part></tp:taxon-name></italic> (Blanco) P.S.Ashton &amp; J.Heck.</td><td rowspan="1" colspan="1">E</td><td rowspan="1" colspan="1">LC</td><td rowspan="1" colspan="1">NE</td><td rowspan="1" colspan="1">S, F, B</td></tr><tr><td rowspan="1" colspan="1"><italic><tp:taxon-name><tp:taxon-name-part taxon-name-part-type="genus" reg="Rubroshorea">Rubroshorea</tp:taxon-name-part> <tp:taxon-name-part taxon-name-part-type="species" reg="polysperma">polysperma</tp:taxon-name-part></tp:taxon-name></italic> (Blanco) P.S.Ashton &amp; J.Heck.</td><td rowspan="1" colspan="1">E</td><td rowspan="1" colspan="1">LC</td><td rowspan="1" colspan="1">VU</td><td rowspan="1" colspan="1">S, F, B</td></tr><tr><td rowspan="1" colspan="1"><italic><tp:taxon-name><tp:taxon-name-part taxon-name-part-type="genus" reg="Shorea">Shorea</tp:taxon-name-part> <tp:taxon-name-part taxon-name-part-type="species" reg="astylosa">astylosa</tp:taxon-name-part></tp:taxon-name></italic> Foxw.</td><td rowspan="1" colspan="1">E</td><td rowspan="1" colspan="1">EN</td><td rowspan="1" colspan="1">EN</td><td rowspan="1" colspan="1">F, B, C</td></tr><tr><td rowspan="1" colspan="1"><tp:taxon-name><tp:taxon-name-part taxon-name-part-type="genus" reg="Shorea">Shorea</tp:taxon-name-part> <tp:taxon-name-part taxon-name-part-type="species" reg="falciferoides">falciferoides</tp:taxon-name-part> <tp:taxon-name-part taxon-name-part-type="infraspecific-rank">subsp.</tp:taxon-name-part> <tp:taxon-name-part taxon-name-part-type="variety" reg="falciferoides">falciferoides</tp:taxon-name-part></tp:taxon-name> Foxw.</td><td rowspan="1" colspan="1">E</td><td rowspan="1" colspan="1">VU</td><td rowspan="1" colspan="1">VU</td><td rowspan="1" colspan="1">B</td></tr><tr><td rowspan="1" colspan="1"><italic><tp:taxon-name><tp:taxon-name-part taxon-name-part-type="genus" reg="Shorea">Shorea</tp:taxon-name-part> <tp:taxon-name-part taxon-name-part-type="species" reg="guiso">guiso</tp:taxon-name-part></tp:taxon-name></italic> (Blanco) Blume</td><td rowspan="1" colspan="1">N/E</td><td rowspan="1" colspan="1">VU</td><td rowspan="1" colspan="1">NE</td><td rowspan="1" colspan="1">F</td></tr><tr><td rowspan="1" colspan="1"><italic><tp:taxon-name><tp:taxon-name-part taxon-name-part-type="genus" reg="Vatica">Vatica</tp:taxon-name-part> <tp:taxon-name-part taxon-name-part-type="species" reg="mangachapoi">mangachapoi</tp:taxon-name-part></tp:taxon-name></italic> Blanco</td><td rowspan="1" colspan="1">N/E</td><td rowspan="1" colspan="1">VU</td><td rowspan="1" colspan="1">NE</td><td rowspan="1" colspan="1">C</td></tr><tr><td rowspan="1" colspan="1">
              <bold>
                <tp:taxon-name>
                  <tp:taxon-name-part taxon-name-part-type="family" reg="Dryopteridaceae">Dryopteridaceae</tp:taxon-name-part>
                </tp:taxon-name>
              </bold>
            </td><td rowspan="1" colspan="1"/><td rowspan="1" colspan="1"/><td rowspan="1" colspan="1"/><td rowspan="1" colspan="1"/></tr><tr><td rowspan="1" colspan="1"><italic><tp:taxon-name><tp:taxon-name-part taxon-name-part-type="genus" reg="Arthrobotrya">Arthrobotrya</tp:taxon-name-part> <tp:taxon-name-part taxon-name-part-type="species" reg="articulata">articulata</tp:taxon-name-part></tp:taxon-name></italic> (J.Sm. ex Fée) J.Sm.</td><td rowspan="1" colspan="1">N/E</td><td rowspan="1" colspan="1">NE</td><td rowspan="1" colspan="1">NE</td><td rowspan="1" colspan="1">E</td></tr><tr><td rowspan="1" colspan="1"><italic><tp:taxon-name><tp:taxon-name-part taxon-name-part-type="genus" reg="Bolbitis">Bolbitis</tp:taxon-name-part> <tp:taxon-name-part taxon-name-part-type="species" reg="heteroclita">heteroclita</tp:taxon-name-part></tp:taxon-name></italic> (C.Presl) Ching</td><td rowspan="1" colspan="1">N/E</td><td rowspan="1" colspan="1">NE</td><td rowspan="1" colspan="1">NE</td><td rowspan="1" colspan="1">S, G, E</td></tr><tr><td rowspan="1" colspan="1"><italic><tp:taxon-name><tp:taxon-name-part taxon-name-part-type="genus" reg="Bolbitis">Bolbitis</tp:taxon-name-part> <tp:taxon-name-part taxon-name-part-type="species" reg="quoyana">quoyana</tp:taxon-name-part></tp:taxon-name></italic> (Gaud.) Ching</td><td rowspan="1" colspan="1">N/E</td><td rowspan="1" colspan="1">NE</td><td rowspan="1" colspan="1">NE</td><td rowspan="1" colspan="1">G, E</td></tr><tr><td rowspan="1" colspan="1"><italic><tp:taxon-name><tp:taxon-name-part taxon-name-part-type="genus" reg="Bolbitis">Bolbitis</tp:taxon-name-part> <tp:taxon-name-part taxon-name-part-type="species" reg="sinuata">sinuata</tp:taxon-name-part></tp:taxon-name></italic> (C.Presl) Hennipman</td><td rowspan="1" colspan="1">N/E</td><td rowspan="1" colspan="1">NE</td><td rowspan="1" colspan="1">NE</td><td rowspan="1" colspan="1">S, G, E</td></tr><tr><td rowspan="1" colspan="1"><italic><tp:taxon-name><tp:taxon-name-part taxon-name-part-type="genus" reg="Ctenitis">Ctenitis</tp:taxon-name-part> <tp:taxon-name-part taxon-name-part-type="species" reg="pallens">pallens</tp:taxon-name-part></tp:taxon-name></italic> (Brack.) M.G.Price</td><td rowspan="1" colspan="1">N/E</td><td rowspan="1" colspan="1">NE</td><td rowspan="1" colspan="1">NE</td><td rowspan="1" colspan="1">G, E</td></tr><tr><td rowspan="1" colspan="1"><italic><tp:taxon-name><tp:taxon-name-part taxon-name-part-type="genus" reg="Ctenitis">Ctenitis</tp:taxon-name-part> <tp:taxon-name-part taxon-name-part-type="species" reg="setosa">setosa</tp:taxon-name-part></tp:taxon-name></italic> (C.Presl) Holttum</td><td rowspan="1" colspan="1">E</td><td rowspan="1" colspan="1">NE</td><td rowspan="1" colspan="1">NE</td><td rowspan="1" colspan="1">G</td></tr><tr><td rowspan="1" colspan="1"><italic><tp:taxon-name><tp:taxon-name-part taxon-name-part-type="genus" reg="Ctenitis">Ctenitis</tp:taxon-name-part> <tp:taxon-name-part taxon-name-part-type="species" reg="silvatica">silvatica</tp:taxon-name-part></tp:taxon-name></italic> Holttum</td><td rowspan="1" colspan="1">N/E</td><td rowspan="1" colspan="1">NE</td><td rowspan="1" colspan="1">NE</td><td rowspan="1" colspan="1">G</td></tr><tr><td rowspan="1" colspan="1"><italic><tp:taxon-name><tp:taxon-name-part taxon-name-part-type="genus" reg="Dryopteris">Dryopteris</tp:taxon-name-part> <tp:taxon-name-part taxon-name-part-type="species" reg="subarborea">subarborea</tp:taxon-name-part></tp:taxon-name></italic> (Baker) C.Chr.</td><td rowspan="1" colspan="1">N/E</td><td rowspan="1" colspan="1">NE</td><td rowspan="1" colspan="1">NE</td><td rowspan="1" colspan="1">G, E</td></tr><tr><td rowspan="1" colspan="1"><italic><tp:taxon-name><tp:taxon-name-part taxon-name-part-type="genus" reg="Elaphoglossum">Elaphoglossum</tp:taxon-name-part> <tp:taxon-name-part taxon-name-part-type="species" reg="luzonicum">luzonicum</tp:taxon-name-part></tp:taxon-name></italic> Copel.</td><td rowspan="1" colspan="1">N/E</td><td rowspan="1" colspan="1">NE</td><td rowspan="1" colspan="1">NE</td><td rowspan="1" colspan="1">G, E</td></tr><tr><td rowspan="1" colspan="1"><italic><tp:taxon-name><tp:taxon-name-part taxon-name-part-type="genus" reg="Elaphoglossum">Elaphoglossum</tp:taxon-name-part> <tp:taxon-name-part taxon-name-part-type="species" reg="melanostictum">melanostictum</tp:taxon-name-part></tp:taxon-name></italic> (Blume) T.Moore</td><td rowspan="1" colspan="1">N/E</td><td rowspan="1" colspan="1">NE</td><td rowspan="1" colspan="1">NE</td><td rowspan="1" colspan="1">G, E</td></tr><tr><td rowspan="1" colspan="1"><italic><tp:taxon-name><tp:taxon-name-part taxon-name-part-type="genus" reg="Lomagramma">Lomagramma</tp:taxon-name-part> <tp:taxon-name-part taxon-name-part-type="species" reg="copelandii">copelandii</tp:taxon-name-part></tp:taxon-name></italic> Holttum</td><td rowspan="1" colspan="1">N/E</td><td rowspan="1" colspan="1">NE</td><td rowspan="1" colspan="1">NE</td><td rowspan="1" colspan="1">G, E</td></tr><tr><td rowspan="1" colspan="1"><italic><tp:taxon-name><tp:taxon-name-part taxon-name-part-type="genus" reg="Pleocnemia">Pleocnemia</tp:taxon-name-part> <tp:taxon-name-part taxon-name-part-type="species" reg="cumingiana">cumingiana</tp:taxon-name-part></tp:taxon-name></italic> C.Presl</td><td rowspan="1" colspan="1">N/E</td><td rowspan="1" colspan="1">NE</td><td rowspan="1" colspan="1">NE</td><td rowspan="1" colspan="1">E</td></tr><tr><td rowspan="1" colspan="1"><italic><tp:taxon-name><tp:taxon-name-part taxon-name-part-type="genus" reg="Pleocnemia">Pleocnemia</tp:taxon-name-part> <tp:taxon-name-part taxon-name-part-type="species" reg="macrodonta">macrodonta</tp:taxon-name-part></tp:taxon-name></italic> (Fée) Holttum</td><td rowspan="1" colspan="1">N/E</td><td rowspan="1" colspan="1">NE</td><td rowspan="1" colspan="1">NE</td><td rowspan="1" colspan="1">G, E</td></tr><tr><td rowspan="1" colspan="1"><italic><tp:taxon-name><tp:taxon-name-part taxon-name-part-type="genus" reg="Polystichum">Polystichum</tp:taxon-name-part> <tp:taxon-name-part taxon-name-part-type="species" reg="moluccense">moluccense</tp:taxon-name-part></tp:taxon-name></italic> T. Moore</td><td rowspan="1" colspan="1">N/E</td><td rowspan="1" colspan="1">NE</td><td rowspan="1" colspan="1">VU</td><td rowspan="1" colspan="1">A</td></tr><tr><td rowspan="1" colspan="1"><italic><tp:taxon-name><tp:taxon-name-part taxon-name-part-type="genus" reg="Teratophyllum">Teratophyllum</tp:taxon-name-part> <tp:taxon-name-part taxon-name-part-type="species" reg="articulatum">articulatum</tp:taxon-name-part></tp:taxon-name></italic> (Hook.) Mett. ex Kuhn</td><td rowspan="1" colspan="1">N/E</td><td rowspan="1" colspan="1">NE</td><td rowspan="1" colspan="1">NE</td><td rowspan="1" colspan="1">D, G</td></tr><tr><td rowspan="1" colspan="1"><italic><tp:taxon-name><tp:taxon-name-part taxon-name-part-type="genus" reg="Teratophyllum">Teratophyllum</tp:taxon-name-part> <tp:taxon-name-part taxon-name-part-type="species" reg="koordersii">koordersii</tp:taxon-name-part></tp:taxon-name></italic> Holttum</td><td rowspan="1" colspan="1">N/E</td><td rowspan="1" colspan="1">NE</td><td rowspan="1" colspan="1">NE</td><td rowspan="1" colspan="1">S, G, E</td></tr><tr><td rowspan="1" colspan="1"><italic><tp:taxon-name><tp:taxon-name-part taxon-name-part-type="genus" reg="Teratophyllum">Teratophyllum</tp:taxon-name-part> <tp:taxon-name-part taxon-name-part-type="species" reg="leptocarpum">leptocarpum</tp:taxon-name-part></tp:taxon-name></italic> (Fée) Holttum</td><td rowspan="1" colspan="1">N/E</td><td rowspan="1" colspan="1">NE</td><td rowspan="1" colspan="1">NE</td><td rowspan="1" colspan="1">S, G</td></tr><tr><td rowspan="1" colspan="1">
              <bold>
                <tp:taxon-name>
                  <tp:taxon-name-part taxon-name-part-type="family" reg="Ebenaceae">Ebenaceae</tp:taxon-name-part>
                </tp:taxon-name>
              </bold>
            </td><td rowspan="1" colspan="1"/><td rowspan="1" colspan="1"/><td rowspan="1" colspan="1"/><td rowspan="1" colspan="1"/></tr><tr><td rowspan="1" colspan="1"><italic><tp:taxon-name><tp:taxon-name-part taxon-name-part-type="genus" reg="Diospyros">Diospyros</tp:taxon-name-part> <tp:taxon-name-part taxon-name-part-type="species" reg="blancoi">blancoi</tp:taxon-name-part></tp:taxon-name></italic> A.DC.</td><td rowspan="1" colspan="1">N/E</td><td rowspan="1" colspan="1">NE</td><td rowspan="1" colspan="1">NE</td><td rowspan="1" colspan="1">S, F, C</td></tr><tr><td rowspan="1" colspan="1"><italic><tp:taxon-name><tp:taxon-name-part taxon-name-part-type="genus" reg="Diospyros">Diospyros</tp:taxon-name-part> <tp:taxon-name-part taxon-name-part-type="species" reg="montana">montana</tp:taxon-name-part></tp:taxon-name></italic> Roxb.</td><td rowspan="1" colspan="1">N/E</td><td rowspan="1" colspan="1">LC</td><td rowspan="1" colspan="1">NE</td><td rowspan="1" colspan="1">B</td></tr><tr><td rowspan="1" colspan="1"><italic><tp:taxon-name><tp:taxon-name-part taxon-name-part-type="genus" reg="Diospyros">Diospyros</tp:taxon-name-part> <tp:taxon-name-part taxon-name-part-type="species" reg="philippinensis">philippinensis</tp:taxon-name-part></tp:taxon-name></italic> A.DC.</td><td rowspan="1" colspan="1">N/E</td><td rowspan="1" colspan="1">NT</td><td rowspan="1" colspan="1">OTS</td><td rowspan="1" colspan="1">B</td></tr><tr><td rowspan="1" colspan="1"><italic><tp:taxon-name><tp:taxon-name-part taxon-name-part-type="genus" reg="Diospyros">Diospyros</tp:taxon-name-part> <tp:taxon-name-part taxon-name-part-type="species" reg="pyrrhocarpa">pyrrhocarpa</tp:taxon-name-part></tp:taxon-name></italic> Miq.</td><td rowspan="1" colspan="1">N/E</td><td rowspan="1" colspan="1">LC</td><td rowspan="1" colspan="1">VU</td><td rowspan="1" colspan="1">F</td></tr><tr><td rowspan="1" colspan="1">
              <bold>
                <tp:taxon-name>
                  <tp:taxon-name-part taxon-name-part-type="family" reg="Ehretiaceae">Ehretiaceae</tp:taxon-name-part>
                </tp:taxon-name>
              </bold>
            </td><td rowspan="1" colspan="1"/><td rowspan="1" colspan="1"/><td rowspan="1" colspan="1"/><td rowspan="1" colspan="1"/></tr><tr><td rowspan="1" colspan="1"><italic><tp:taxon-name><tp:taxon-name-part taxon-name-part-type="genus" reg="Ehretia">Ehretia</tp:taxon-name-part> <tp:taxon-name-part taxon-name-part-type="species" reg="microphylla">microphylla</tp:taxon-name-part></tp:taxon-name></italic> Lam.*</td><td rowspan="1" colspan="1">N/E</td><td rowspan="1" colspan="1">NE</td><td rowspan="1" colspan="1">NE</td><td rowspan="1" colspan="1">S</td></tr><tr><td rowspan="1" colspan="1">
              <bold>
                <tp:taxon-name>
                  <tp:taxon-name-part taxon-name-part-type="family" reg="Elaeocarpaceae">Elaeocarpaceae</tp:taxon-name-part>
                </tp:taxon-name>
              </bold>
            </td><td rowspan="1" colspan="1"/><td rowspan="1" colspan="1"/><td rowspan="1" colspan="1"/><td rowspan="1" colspan="1"/></tr><tr><td rowspan="1" colspan="1"><italic><tp:taxon-name><tp:taxon-name-part taxon-name-part-type="genus" reg="Elaeocarpus">Elaeocarpus</tp:taxon-name-part> <tp:taxon-name-part taxon-name-part-type="species" reg="leytensis">leytensis</tp:taxon-name-part></tp:taxon-name></italic> Merr.</td><td rowspan="1" colspan="1">E</td><td rowspan="1" colspan="1">CR</td><td rowspan="1" colspan="1">NE</td><td rowspan="1" colspan="1">B</td></tr><tr><td rowspan="1" colspan="1"><italic><tp:taxon-name><tp:taxon-name-part taxon-name-part-type="genus" reg="Elaeocarpus">Elaeocarpus</tp:taxon-name-part> <tp:taxon-name-part taxon-name-part-type="species" reg="multiflorus">multiflorus</tp:taxon-name-part></tp:taxon-name></italic> Fern.-Vill.</td><td rowspan="1" colspan="1">N/E</td><td rowspan="1" colspan="1">NE</td><td rowspan="1" colspan="1">NE</td><td rowspan="1" colspan="1">E</td></tr><tr><td rowspan="1" colspan="1"><italic><tp:taxon-name><tp:taxon-name-part taxon-name-part-type="genus" reg="Elaeocarpus">Elaeocarpus</tp:taxon-name-part> <tp:taxon-name-part taxon-name-part-type="species" reg="octopetalus">octopetalus</tp:taxon-name-part></tp:taxon-name></italic> Merr.</td><td rowspan="1" colspan="1">N/E</td><td rowspan="1" colspan="1">LC</td><td rowspan="1" colspan="1">NE</td><td rowspan="1" colspan="1">B</td></tr><tr><td rowspan="1" colspan="1">
              <bold>
                <tp:taxon-name>
                  <tp:taxon-name-part taxon-name-part-type="family" reg="Ericaceae">Ericaceae</tp:taxon-name-part>
                </tp:taxon-name>
              </bold>
            </td><td rowspan="1" colspan="1"/><td rowspan="1" colspan="1"/><td rowspan="1" colspan="1"/><td rowspan="1" colspan="1"/></tr><tr><td rowspan="1" colspan="1"><italic><tp:taxon-name><tp:taxon-name-part taxon-name-part-type="genus" reg="Vaccinium">Vaccinium</tp:taxon-name-part> <tp:taxon-name-part taxon-name-part-type="species" reg="perrigidum">perrigidum</tp:taxon-name-part></tp:taxon-name></italic> Elmer</td><td rowspan="1" colspan="1">E</td><td rowspan="1" colspan="1">NE</td><td rowspan="1" colspan="1">NE</td><td rowspan="1" colspan="1">B</td></tr><tr><td rowspan="1" colspan="1">
              <bold>
                <tp:taxon-name>
                  <tp:taxon-name-part taxon-name-part-type="family" reg="Erythropalaceae">Erythropalaceae</tp:taxon-name-part>
                </tp:taxon-name>
              </bold>
            </td><td rowspan="1" colspan="1"/><td rowspan="1" colspan="1"/><td rowspan="1" colspan="1"/><td rowspan="1" colspan="1"/></tr><tr><td rowspan="1" colspan="1"><italic><tp:taxon-name><tp:taxon-name-part taxon-name-part-type="genus" reg="Erythropalum">Erythropalum</tp:taxon-name-part> <tp:taxon-name-part taxon-name-part-type="species" reg="scandens">scandens</tp:taxon-name-part></tp:taxon-name></italic> Blume</td><td rowspan="1" colspan="1">N/E</td><td rowspan="1" colspan="1">LC</td><td rowspan="1" colspan="1">NE</td><td rowspan="1" colspan="1">S</td></tr><tr><td rowspan="1" colspan="1">
              <bold>
                <tp:taxon-name>
                  <tp:taxon-name-part taxon-name-part-type="family" reg="Euphorbiaceae">Euphorbiaceae</tp:taxon-name-part>
                </tp:taxon-name>
              </bold>
            </td><td rowspan="1" colspan="1"/><td rowspan="1" colspan="1"/><td rowspan="1" colspan="1"/><td rowspan="1" colspan="1"/></tr><tr><td rowspan="1" colspan="1"><italic><tp:taxon-name><tp:taxon-name-part taxon-name-part-type="genus" reg="Acalypha">Acalypha</tp:taxon-name-part> <tp:taxon-name-part taxon-name-part-type="species" reg="amentacea">amentacea</tp:taxon-name-part></tp:taxon-name></italic> Roxb.</td><td rowspan="1" colspan="1">N/E</td><td rowspan="1" colspan="1">NE</td><td rowspan="1" colspan="1">NE</td><td rowspan="1" colspan="1">S, E</td></tr><tr><td rowspan="1" colspan="1"><italic><tp:taxon-name><tp:taxon-name-part taxon-name-part-type="genus" reg="Agrostistachys">Agrostistachys</tp:taxon-name-part> <tp:taxon-name-part taxon-name-part-type="species" reg="borneensis">borneensis</tp:taxon-name-part></tp:taxon-name></italic> Becc.</td><td rowspan="1" colspan="1">N/E</td><td rowspan="1" colspan="1">LC</td><td rowspan="1" colspan="1">NE</td><td rowspan="1" colspan="1">E</td></tr><tr><td rowspan="1" colspan="1"><italic><tp:taxon-name><tp:taxon-name-part taxon-name-part-type="genus" reg="Alchornea">Alchornea</tp:taxon-name-part> <tp:taxon-name-part taxon-name-part-type="species" reg="rugosa">rugosa</tp:taxon-name-part></tp:taxon-name></italic> (Lour.) Müll.Arg.</td><td rowspan="1" colspan="1">N/E</td><td rowspan="1" colspan="1">LC</td><td rowspan="1" colspan="1">NE</td><td rowspan="1" colspan="1">S, E</td></tr><tr><td rowspan="1" colspan="1"><italic><tp:taxon-name><tp:taxon-name-part taxon-name-part-type="genus" reg="Balakata">Balakata</tp:taxon-name-part> <tp:taxon-name-part taxon-name-part-type="species" reg="luzonica">luzonica</tp:taxon-name-part></tp:taxon-name></italic> (S.Vidal) Esser</td><td rowspan="1" colspan="1">N/E</td><td rowspan="1" colspan="1">LC</td><td rowspan="1" colspan="1">OTS</td><td rowspan="1" colspan="1">F, B</td></tr><tr><td rowspan="1" colspan="1"><italic><tp:taxon-name><tp:taxon-name-part taxon-name-part-type="genus" reg="Blumeodendron">Blumeodendron</tp:taxon-name-part> <tp:taxon-name-part taxon-name-part-type="species" reg="kurzii">kurzii</tp:taxon-name-part></tp:taxon-name></italic> (Hook.f.) J.J.Sm.</td><td rowspan="1" colspan="1">N/E</td><td rowspan="1" colspan="1">LC</td><td rowspan="1" colspan="1">NE</td><td rowspan="1" colspan="1">E</td></tr><tr><td rowspan="1" colspan="1"><italic><tp:taxon-name><tp:taxon-name-part taxon-name-part-type="genus" reg="Blumeodendron">Blumeodendron</tp:taxon-name-part> <tp:taxon-name-part taxon-name-part-type="species" reg="philippinense">philippinense</tp:taxon-name-part></tp:taxon-name></italic> Merr. &amp; Rolfe</td><td rowspan="1" colspan="1">E</td><td rowspan="1" colspan="1">NE</td><td rowspan="1" colspan="1">NE</td><td rowspan="1" colspan="1">B</td></tr><tr><td rowspan="1" colspan="1"><italic><tp:taxon-name><tp:taxon-name-part taxon-name-part-type="genus" reg="Claoxylon">Claoxylon</tp:taxon-name-part> <tp:taxon-name-part taxon-name-part-type="species" reg="albicans">albicans</tp:taxon-name-part></tp:taxon-name></italic> (Blanco) Merr.</td><td rowspan="1" colspan="1">E</td><td rowspan="1" colspan="1">NT</td><td rowspan="1" colspan="1">NE</td><td rowspan="1" colspan="1">E</td></tr><tr><td rowspan="1" colspan="1"><italic><tp:taxon-name><tp:taxon-name-part taxon-name-part-type="genus" reg="Claoxylon">Claoxylon</tp:taxon-name-part> <tp:taxon-name-part taxon-name-part-type="species" reg="pubescens">pubescens</tp:taxon-name-part></tp:taxon-name></italic> Quisumb.</td><td rowspan="1" colspan="1">E</td><td rowspan="1" colspan="1">EN</td><td rowspan="1" colspan="1">NE</td><td rowspan="1" colspan="1">B</td></tr><tr><td rowspan="1" colspan="1"><italic><tp:taxon-name><tp:taxon-name-part taxon-name-part-type="genus" reg="Claoxylon">Claoxylon</tp:taxon-name-part> <tp:taxon-name-part taxon-name-part-type="species" reg="subviride">subviride</tp:taxon-name-part></tp:taxon-name></italic> Elmer</td><td rowspan="1" colspan="1">E</td><td rowspan="1" colspan="1">NE</td><td rowspan="1" colspan="1">NE</td><td rowspan="1" colspan="1">E</td></tr><tr><td rowspan="1" colspan="1"><italic><tp:taxon-name><tp:taxon-name-part taxon-name-part-type="genus" reg="Cleidion">Cleidion</tp:taxon-name-part> <tp:taxon-name-part taxon-name-part-type="species" reg="ramosii">ramosii</tp:taxon-name-part></tp:taxon-name></italic> (Merr.) Merr.</td><td rowspan="1" colspan="1">E</td><td rowspan="1" colspan="1">NE</td><td rowspan="1" colspan="1">NE</td><td rowspan="1" colspan="1">E</td></tr><tr><td rowspan="1" colspan="1"><italic><tp:taxon-name><tp:taxon-name-part taxon-name-part-type="genus" reg="Codiaeum">Codiaeum</tp:taxon-name-part> <tp:taxon-name-part taxon-name-part-type="species" reg="luzonicum">luzonicum</tp:taxon-name-part></tp:taxon-name></italic> Merr.*</td><td rowspan="1" colspan="1">E</td><td rowspan="1" colspan="1">NE</td><td rowspan="1" colspan="1">NE</td><td rowspan="1" colspan="1">S</td></tr><tr><td rowspan="1" colspan="1"><italic><tp:taxon-name><tp:taxon-name-part taxon-name-part-type="genus" reg="Codiaeum">Codiaeum</tp:taxon-name-part> <tp:taxon-name-part taxon-name-part-type="species" reg="macgregorii">macgregorii</tp:taxon-name-part></tp:taxon-name></italic> Merr.</td><td rowspan="1" colspan="1">E</td><td rowspan="1" colspan="1">CR</td><td rowspan="1" colspan="1">NE</td><td rowspan="1" colspan="1">A, C</td></tr><tr><td rowspan="1" colspan="1"><italic><tp:taxon-name><tp:taxon-name-part taxon-name-part-type="genus" reg="Croton">Croton</tp:taxon-name-part> <tp:taxon-name-part taxon-name-part-type="species" reg="consanguineus">consanguineus</tp:taxon-name-part></tp:taxon-name></italic> Müll.Arg.</td><td rowspan="1" colspan="1">E</td><td rowspan="1" colspan="1">NE</td><td rowspan="1" colspan="1">NE</td><td rowspan="1" colspan="1">B, E</td></tr><tr><td rowspan="1" colspan="1"><italic><tp:taxon-name><tp:taxon-name-part taxon-name-part-type="genus" reg="Excoecaria">Excoecaria</tp:taxon-name-part> <tp:taxon-name-part taxon-name-part-type="species" reg="philippinensis">philippinensis</tp:taxon-name-part></tp:taxon-name></italic> Merr.</td><td rowspan="1" colspan="1">N/E</td><td rowspan="1" colspan="1">LC</td><td rowspan="1" colspan="1">NE</td><td rowspan="1" colspan="1">S</td></tr><tr><td rowspan="1" colspan="1"><italic><tp:taxon-name><tp:taxon-name-part taxon-name-part-type="genus" reg="Hancea">Hancea</tp:taxon-name-part> <tp:taxon-name-part taxon-name-part-type="species" reg="wenzeliana">wenzeliana</tp:taxon-name-part></tp:taxon-name></italic> (Slik) S.E.C.Sierra, Kulju &amp; Welzen</td><td rowspan="1" colspan="1">E</td><td rowspan="1" colspan="1">CR</td><td rowspan="1" colspan="1">NE</td><td rowspan="1" colspan="1">A, C</td></tr><tr><td rowspan="1" colspan="1"><italic><tp:taxon-name><tp:taxon-name-part taxon-name-part-type="genus" reg="Homonoia">Homonoia</tp:taxon-name-part> <tp:taxon-name-part taxon-name-part-type="species" reg="riparia">riparia</tp:taxon-name-part></tp:taxon-name></italic> Lour.</td><td rowspan="1" colspan="1">N/E</td><td rowspan="1" colspan="1">LC</td><td rowspan="1" colspan="1">NE</td><td rowspan="1" colspan="1">E</td></tr><tr><td rowspan="1" colspan="1"><italic><tp:taxon-name><tp:taxon-name-part taxon-name-part-type="genus" reg="Macaranga">Macaranga</tp:taxon-name-part> <tp:taxon-name-part taxon-name-part-type="species" reg="bicolor">bicolor</tp:taxon-name-part></tp:taxon-name></italic> Müll.Arg.</td><td rowspan="1" colspan="1">E</td><td rowspan="1" colspan="1">LC</td><td rowspan="1" colspan="1">NE</td><td rowspan="1" colspan="1">A, C</td></tr><tr><td rowspan="1" colspan="1"><italic><tp:taxon-name><tp:taxon-name-part taxon-name-part-type="genus" reg="Macaranga">Macaranga</tp:taxon-name-part> <tp:taxon-name-part taxon-name-part-type="species" reg="hispida">hispida</tp:taxon-name-part></tp:taxon-name></italic> (Blume) Müll.Arg.</td><td rowspan="1" colspan="1">N/E</td><td rowspan="1" colspan="1">LC</td><td rowspan="1" colspan="1">NE</td><td rowspan="1" colspan="1">S</td></tr><tr><td rowspan="1" colspan="1"><italic><tp:taxon-name><tp:taxon-name-part taxon-name-part-type="genus" reg="Macaranga">Macaranga</tp:taxon-name-part> <tp:taxon-name-part taxon-name-part-type="species" reg="leytensis">leytensis</tp:taxon-name-part></tp:taxon-name></italic> Merr.*</td><td rowspan="1" colspan="1">E</td><td rowspan="1" colspan="1">EN</td><td rowspan="1" colspan="1">NE</td><td rowspan="1" colspan="1">S</td></tr><tr><td rowspan="1" colspan="1"><italic><tp:taxon-name><tp:taxon-name-part taxon-name-part-type="genus" reg="Macaranga">Macaranga</tp:taxon-name-part> <tp:taxon-name-part taxon-name-part-type="species" reg="ovatifolia">ovatifolia</tp:taxon-name-part></tp:taxon-name></italic> Merr.</td><td rowspan="1" colspan="1">N/E</td><td rowspan="1" colspan="1">EN</td><td rowspan="1" colspan="1">NE</td><td rowspan="1" colspan="1">S</td></tr><tr><td rowspan="1" colspan="1"><italic><tp:taxon-name><tp:taxon-name-part taxon-name-part-type="genus" reg="Mallotus">Mallotus</tp:taxon-name-part> <tp:taxon-name-part taxon-name-part-type="species" reg="cumingii">cumingii</tp:taxon-name-part></tp:taxon-name></italic> Müll.Arg.</td><td rowspan="1" colspan="1">N/E</td><td rowspan="1" colspan="1">LC</td><td rowspan="1" colspan="1">NE</td><td rowspan="1" colspan="1">B</td></tr><tr><td rowspan="1" colspan="1"><italic><tp:taxon-name><tp:taxon-name-part taxon-name-part-type="genus" reg="Manihot">Manihot</tp:taxon-name-part> <tp:taxon-name-part taxon-name-part-type="species" reg="esculenta">esculenta</tp:taxon-name-part></tp:taxon-name></italic> Crantz</td><td rowspan="1" colspan="1">N/E</td><td rowspan="1" colspan="1">NE</td><td rowspan="1" colspan="1">NE</td><td rowspan="1" colspan="1">E</td></tr><tr><td rowspan="1" colspan="1"><italic><tp:taxon-name><tp:taxon-name-part taxon-name-part-type="genus" reg="Reutealis">Reutealis</tp:taxon-name-part> <tp:taxon-name-part taxon-name-part-type="species" reg="trisperma">trisperma</tp:taxon-name-part></tp:taxon-name></italic> (Blanco) Airy Shaw</td><td rowspan="1" colspan="1">E</td><td rowspan="1" colspan="1">NT</td><td rowspan="1" colspan="1">VU</td><td rowspan="1" colspan="1">B</td></tr><tr><td rowspan="1" colspan="1"><italic><tp:taxon-name><tp:taxon-name-part taxon-name-part-type="genus" reg="Spathiostemon">Spathiostemon</tp:taxon-name-part> <tp:taxon-name-part taxon-name-part-type="species" reg="javensis">javensis</tp:taxon-name-part></tp:taxon-name></italic> Blume</td><td rowspan="1" colspan="1">N/E</td><td rowspan="1" colspan="1">LC</td><td rowspan="1" colspan="1">NE</td><td rowspan="1" colspan="1">S, E</td></tr><tr><td rowspan="1" colspan="1"><italic><tp:taxon-name><tp:taxon-name-part taxon-name-part-type="genus" reg="Suregada">Suregada</tp:taxon-name-part> <tp:taxon-name-part taxon-name-part-type="species" reg="glomerulata">glomerulata</tp:taxon-name-part></tp:taxon-name></italic> (Blume) Baill.</td><td rowspan="1" colspan="1">N/E</td><td rowspan="1" colspan="1">LC</td><td rowspan="1" colspan="1">NE</td><td rowspan="1" colspan="1">S</td></tr><tr><td rowspan="1" colspan="1"><tp:taxon-name><tp:taxon-name-part taxon-name-part-type="genus" reg="Trigonostemon">Trigonostemon</tp:taxon-name-part> <tp:taxon-name-part taxon-name-part-type="species" reg="villosus">villosus</tp:taxon-name-part> <tp:taxon-name-part taxon-name-part-type="infraspecific-rank">var.</tp:taxon-name-part> <tp:taxon-name-part taxon-name-part-type="variety" reg="merrillianus">merrillianus</tp:taxon-name-part></tp:taxon-name> (Airy Shaw) R.Y.Yu &amp; Welzen</td><td rowspan="1" colspan="1">N/E</td><td rowspan="1" colspan="1">NE</td><td rowspan="1" colspan="1">NE</td><td rowspan="1" colspan="1">E</td></tr><tr><td rowspan="1" colspan="1"><italic><tp:taxon-name><tp:taxon-name-part taxon-name-part-type="genus" reg="Tritaxis">Tritaxis</tp:taxon-name-part> <tp:taxon-name-part taxon-name-part-type="species" reg="ixoroides">ixoroides</tp:taxon-name-part></tp:taxon-name></italic> (C.B.Rob.) R.Y.Yu &amp; Welzen</td><td rowspan="1" colspan="1">E</td><td rowspan="1" colspan="1">VU</td><td rowspan="1" colspan="1">NE</td><td rowspan="1" colspan="1">A, C</td></tr><tr><td rowspan="1" colspan="1">
              <bold>
                <tp:taxon-name>
                  <tp:taxon-name-part taxon-name-part-type="family" reg="Fabaceae">Fabaceae</tp:taxon-name-part>
                </tp:taxon-name>
              </bold>
            </td><td rowspan="1" colspan="1"/><td rowspan="1" colspan="1"/><td rowspan="1" colspan="1"/><td rowspan="1" colspan="1"/></tr><tr><td rowspan="1" colspan="1"><italic><tp:taxon-name><tp:taxon-name-part taxon-name-part-type="genus" reg="Afzelia">Afzelia</tp:taxon-name-part> <tp:taxon-name-part taxon-name-part-type="species" reg="rhomboidea">rhomboidea</tp:taxon-name-part></tp:taxon-name></italic> (Blanco) Fern.-Vill.</td><td rowspan="1" colspan="1">N/E</td><td rowspan="1" colspan="1">LC</td><td rowspan="1" colspan="1">EN</td><td rowspan="1" colspan="1">B</td></tr><tr><td rowspan="1" colspan="1"><italic><tp:taxon-name><tp:taxon-name-part taxon-name-part-type="genus" reg="Albizia">Albizia</tp:taxon-name-part> <tp:taxon-name-part taxon-name-part-type="species" reg="saponaria">saponaria</tp:taxon-name-part></tp:taxon-name></italic> (Lour.) Blume ex Miq.</td><td rowspan="1" colspan="1">N/E</td><td rowspan="1" colspan="1">LC</td><td rowspan="1" colspan="1">NE</td><td rowspan="1" colspan="1">B</td></tr><tr><td rowspan="1" colspan="1"><italic><tp:taxon-name><tp:taxon-name-part taxon-name-part-type="genus" reg="Archidendron">Archidendron</tp:taxon-name-part> <tp:taxon-name-part taxon-name-part-type="species" reg="clypearia">clypearia</tp:taxon-name-part></tp:taxon-name></italic> (Jack) I.C.Nielsen</td><td rowspan="1" colspan="1">N/E</td><td rowspan="1" colspan="1">LC</td><td rowspan="1" colspan="1">NE</td><td rowspan="1" colspan="1">E</td></tr><tr><td rowspan="1" colspan="1"><italic><tp:taxon-name><tp:taxon-name-part taxon-name-part-type="genus" reg="Archidendron">Archidendron</tp:taxon-name-part> <tp:taxon-name-part taxon-name-part-type="species" reg="fagifolium">fagifolium</tp:taxon-name-part></tp:taxon-name></italic> (Blume ex Miq.) I.C.Nielsen</td><td rowspan="1" colspan="1">N/E</td><td rowspan="1" colspan="1">LC</td><td rowspan="1" colspan="1">NE</td><td rowspan="1" colspan="1">E</td></tr><tr><td rowspan="1" colspan="1"><tp:taxon-name><tp:taxon-name-part taxon-name-part-type="genus" reg="Archidendron">Archidendron</tp:taxon-name-part> <tp:taxon-name-part taxon-name-part-type="species" reg="pauciflorum">pauciflorum</tp:taxon-name-part> <tp:taxon-name-part taxon-name-part-type="infraspecific-rank">var.</tp:taxon-name-part> <tp:taxon-name-part taxon-name-part-type="variety" reg="caulostachyum">caulostachyum</tp:taxon-name-part></tp:taxon-name> (Merr.) I.C.Nielsen</td><td rowspan="1" colspan="1">SE</td><td rowspan="1" colspan="1">NE</td><td rowspan="1" colspan="1">NE</td><td rowspan="1" colspan="1">E</td></tr><tr><td rowspan="1" colspan="1"><italic><tp:taxon-name><tp:taxon-name-part taxon-name-part-type="genus" reg="Calliandra">Calliandra</tp:taxon-name-part> <tp:taxon-name-part taxon-name-part-type="species" reg="haematocephala">haematocephala</tp:taxon-name-part></tp:taxon-name></italic> Hassk.</td><td rowspan="1" colspan="1">N/E</td><td rowspan="1" colspan="1">LC</td><td rowspan="1" colspan="1">NE</td><td rowspan="1" colspan="1">B</td></tr><tr><td rowspan="1" colspan="1"><italic><tp:taxon-name><tp:taxon-name-part taxon-name-part-type="genus" reg="Cynometra">Cynometra</tp:taxon-name-part> <tp:taxon-name-part taxon-name-part-type="species" reg="inaequifolia">inaequifolia</tp:taxon-name-part></tp:taxon-name></italic> A.Gray</td><td rowspan="1" colspan="1">E</td><td rowspan="1" colspan="1">NT</td><td rowspan="1" colspan="1">OTS</td><td rowspan="1" colspan="1">B</td></tr><tr><td rowspan="1" colspan="1"><italic><tp:taxon-name><tp:taxon-name-part taxon-name-part-type="genus" reg="Ormosia">Ormosia</tp:taxon-name-part> <tp:taxon-name-part taxon-name-part-type="species" reg="calavensis">calavensis</tp:taxon-name-part></tp:taxon-name></italic> Azaola</td><td rowspan="1" colspan="1">N/E</td><td rowspan="1" colspan="1">LC</td><td rowspan="1" colspan="1">NE</td><td rowspan="1" colspan="1">B</td></tr><tr><td rowspan="1" colspan="1"><italic><tp:taxon-name><tp:taxon-name-part taxon-name-part-type="genus" reg="Phanera">Phanera</tp:taxon-name-part> <tp:taxon-name-part taxon-name-part-type="species" reg="aherniana">aherniana</tp:taxon-name-part></tp:taxon-name></italic> (G.Perkins) de Wit*</td><td rowspan="1" colspan="1">N/E</td><td rowspan="1" colspan="1">NE</td><td rowspan="1" colspan="1">VU</td><td rowspan="1" colspan="1">S</td></tr><tr><td rowspan="1" colspan="1"><italic><tp:taxon-name><tp:taxon-name-part taxon-name-part-type="genus" reg="Pleurolobus">Pleurolobus</tp:taxon-name-part> <tp:taxon-name-part taxon-name-part-type="species" reg="gangeticus">gangeticus</tp:taxon-name-part></tp:taxon-name></italic> (L.) J.St.-Hil. ex H.Ohashi &amp; K.Ohashi*</td><td rowspan="1" colspan="1">N/E</td><td rowspan="1" colspan="1">NE</td><td rowspan="1" colspan="1">NE</td><td rowspan="1" colspan="1">S</td></tr><tr><td rowspan="1" colspan="1"><italic><tp:taxon-name><tp:taxon-name-part taxon-name-part-type="genus" reg="Prioria">Prioria</tp:taxon-name-part> <tp:taxon-name-part taxon-name-part-type="species" reg="alternifolia">alternifolia</tp:taxon-name-part></tp:taxon-name></italic> (Elmer) Breteler</td><td rowspan="1" colspan="1">N/E</td><td rowspan="1" colspan="1">LC</td><td rowspan="1" colspan="1">OTS</td><td rowspan="1" colspan="1">F</td></tr><tr><td rowspan="1" colspan="1"><italic><tp:taxon-name><tp:taxon-name-part taxon-name-part-type="genus" reg="Pterocarpus">Pterocarpus</tp:taxon-name-part> <tp:taxon-name-part taxon-name-part-type="species" reg="indicus">indicus</tp:taxon-name-part></tp:taxon-name></italic> Willd.</td><td rowspan="1" colspan="1">N/E</td><td rowspan="1" colspan="1">EN</td><td rowspan="1" colspan="1">VU</td><td rowspan="1" colspan="1">B</td></tr><tr><td rowspan="1" colspan="1"><italic><tp:taxon-name><tp:taxon-name-part taxon-name-part-type="genus" reg="Wallaceodendron">Wallaceodendron</tp:taxon-name-part> <tp:taxon-name-part taxon-name-part-type="species" reg="celebicum">celebicum</tp:taxon-name-part></tp:taxon-name></italic> Koord.</td><td rowspan="1" colspan="1">N/E</td><td rowspan="1" colspan="1">NT</td><td rowspan="1" colspan="1">OTS</td><td rowspan="1" colspan="1">F, B, A, C</td></tr><tr><td rowspan="1" colspan="1">
              <bold>
                <tp:taxon-name>
                  <tp:taxon-name-part taxon-name-part-type="family" reg="Fagaceae">Fagaceae</tp:taxon-name-part>
                </tp:taxon-name>
              </bold>
            </td><td rowspan="1" colspan="1"/><td rowspan="1" colspan="1"/><td rowspan="1" colspan="1"/><td rowspan="1" colspan="1"/></tr><tr><td rowspan="1" colspan="1"><italic><tp:taxon-name><tp:taxon-name-part taxon-name-part-type="genus" reg="Lithocarpus">Lithocarpus</tp:taxon-name-part> <tp:taxon-name-part taxon-name-part-type="species" reg="celebicus">celebicus</tp:taxon-name-part></tp:taxon-name></italic> (Miq.) Rehder</td><td rowspan="1" colspan="1">N/E</td><td rowspan="1" colspan="1">LC</td><td rowspan="1" colspan="1">NE</td><td rowspan="1" colspan="1">B</td></tr><tr><td rowspan="1" colspan="1"><italic><tp:taxon-name><tp:taxon-name-part taxon-name-part-type="genus" reg="Lithocarpus">Lithocarpus</tp:taxon-name-part> <tp:taxon-name-part taxon-name-part-type="species" reg="solerianus">solerianus</tp:taxon-name-part></tp:taxon-name></italic> (Vidal) Rehder</td><td rowspan="1" colspan="1">E</td><td rowspan="1" colspan="1">LC</td><td rowspan="1" colspan="1">NE</td><td rowspan="1" colspan="1">E</td></tr><tr><td rowspan="1" colspan="1">
              <bold>
                <tp:taxon-name>
                  <tp:taxon-name-part taxon-name-part-type="family" reg="Flagellariaceae">Flagellariaceae</tp:taxon-name-part>
                </tp:taxon-name>
              </bold>
            </td><td rowspan="1" colspan="1"/><td rowspan="1" colspan="1"/><td rowspan="1" colspan="1"/><td rowspan="1" colspan="1"/></tr><tr><td rowspan="1" colspan="1"><italic><tp:taxon-name><tp:taxon-name-part taxon-name-part-type="genus" reg="Flagellaria">Flagellaria</tp:taxon-name-part> <tp:taxon-name-part taxon-name-part-type="species" reg="indica">indica</tp:taxon-name-part></tp:taxon-name></italic> L.</td><td rowspan="1" colspan="1">N/E</td><td rowspan="1" colspan="1">NE</td><td rowspan="1" colspan="1">NE</td><td rowspan="1" colspan="1">S, E</td></tr><tr><td rowspan="1" colspan="1">
              <bold>
                <tp:taxon-name>
                  <tp:taxon-name-part taxon-name-part-type="family" reg="Gentianaceae">Gentianaceae</tp:taxon-name-part>
                </tp:taxon-name>
              </bold>
            </td><td rowspan="1" colspan="1"/><td rowspan="1" colspan="1"/><td rowspan="1" colspan="1"/><td rowspan="1" colspan="1"/></tr><tr><td rowspan="1" colspan="1"><italic><tp:taxon-name><tp:taxon-name-part taxon-name-part-type="genus" reg="Fagraea">Fagraea</tp:taxon-name-part> <tp:taxon-name-part taxon-name-part-type="species" reg="auriculata">auriculata</tp:taxon-name-part></tp:taxon-name></italic> Jack</td><td rowspan="1" colspan="1">N/E</td><td rowspan="1" colspan="1">LC</td><td rowspan="1" colspan="1">NE</td><td rowspan="1" colspan="1">E</td></tr><tr><td rowspan="1" colspan="1"><italic><tp:taxon-name><tp:taxon-name-part taxon-name-part-type="genus" reg="Fagraea">Fagraea</tp:taxon-name-part> <tp:taxon-name-part taxon-name-part-type="species" reg="ceilanica">ceilanica</tp:taxon-name-part></tp:taxon-name></italic> Thunb.</td><td rowspan="1" colspan="1">N/E</td><td rowspan="1" colspan="1">LC</td><td rowspan="1" colspan="1">NE</td><td rowspan="1" colspan="1">E</td></tr><tr><td rowspan="1" colspan="1"><italic><tp:taxon-name><tp:taxon-name-part taxon-name-part-type="genus" reg="Utania">Utania</tp:taxon-name-part> <tp:taxon-name-part taxon-name-part-type="species" reg="volubilis">volubilis</tp:taxon-name-part></tp:taxon-name></italic> (Wall.) Sugumaran*</td><td rowspan="1" colspan="1">N/E</td><td rowspan="1" colspan="1">LC</td><td rowspan="1" colspan="1">NE</td><td rowspan="1" colspan="1">S</td></tr><tr><td rowspan="1" colspan="1">
              <bold>
                <tp:taxon-name>
                  <tp:taxon-name-part taxon-name-part-type="family" reg="Gesneriaceae">Gesneriaceae</tp:taxon-name-part>
                </tp:taxon-name>
              </bold>
            </td><td rowspan="1" colspan="1"/><td rowspan="1" colspan="1"/><td rowspan="1" colspan="1"/><td rowspan="1" colspan="1"/></tr><tr><td rowspan="1" colspan="1"><italic><tp:taxon-name><tp:taxon-name-part taxon-name-part-type="genus" reg="Aeschynanthus">Aeschynanthus</tp:taxon-name-part> <tp:taxon-name-part taxon-name-part-type="species" reg="cardinalis">cardinalis</tp:taxon-name-part></tp:taxon-name></italic> (H.F.Copel. ex Merr.) Schltr.*</td><td rowspan="1" colspan="1">E</td><td rowspan="1" colspan="1">NE</td><td rowspan="1" colspan="1">NE</td><td rowspan="1" colspan="1">S</td></tr><tr><td rowspan="1" colspan="1"><italic><tp:taxon-name><tp:taxon-name-part taxon-name-part-type="genus" reg="Cyrtandra">Cyrtandra</tp:taxon-name-part></tp:taxon-name></italic> sp.</td><td rowspan="1" colspan="1">-</td><td rowspan="1" colspan="1">-</td><td rowspan="1" colspan="1">-</td><td rowspan="1" colspan="1">S</td></tr><tr><td rowspan="1" colspan="1"><italic><tp:taxon-name><tp:taxon-name-part taxon-name-part-type="genus" reg="Cyrtandra">Cyrtandra</tp:taxon-name-part> <tp:taxon-name-part taxon-name-part-type="species" reg="pallidifolia">pallidifolia</tp:taxon-name-part></tp:taxon-name></italic> Kraenzl.</td><td rowspan="1" colspan="1">E</td><td rowspan="1" colspan="1">NE</td><td rowspan="1" colspan="1">NE</td><td rowspan="1" colspan="1">S</td></tr><tr><td rowspan="1" colspan="1"><italic><tp:taxon-name><tp:taxon-name-part taxon-name-part-type="genus" reg="Cyrtandra">Cyrtandra</tp:taxon-name-part> <tp:taxon-name-part taxon-name-part-type="species" reg="samarensis">samarensis</tp:taxon-name-part></tp:taxon-name></italic> Tandang &amp; M.D.Angeles</td><td rowspan="1" colspan="1">SE</td><td rowspan="1" colspan="1">LC<sup>@</sup></td><td rowspan="1" colspan="1">NE</td><td rowspan="1" colspan="1">Q</td></tr><tr><td rowspan="1" colspan="1"><italic><tp:taxon-name><tp:taxon-name-part taxon-name-part-type="genus" reg="Monophyllaea">Monophyllaea</tp:taxon-name-part> <tp:taxon-name-part taxon-name-part-type="species" reg="merrilliana">merrilliana</tp:taxon-name-part></tp:taxon-name></italic> Kraenzl.</td><td rowspan="1" colspan="1">N/E</td><td rowspan="1" colspan="1">NE</td><td rowspan="1" colspan="1">OTS</td><td rowspan="1" colspan="1">S</td></tr><tr><td rowspan="1" colspan="1"><italic><tp:taxon-name><tp:taxon-name-part taxon-name-part-type="genus" reg="Rhynchoglossum">Rhynchoglossum</tp:taxon-name-part> <tp:taxon-name-part taxon-name-part-type="species" reg="klugioides">klugioides</tp:taxon-name-part></tp:taxon-name></italic> C.B.Clarke</td><td rowspan="1" colspan="1">N/E</td><td rowspan="1" colspan="1">NE</td><td rowspan="1" colspan="1">NE</td><td rowspan="1" colspan="1">E</td></tr><tr><td rowspan="1" colspan="1"><italic><tp:taxon-name><tp:taxon-name-part taxon-name-part-type="genus" reg="Rhynchotechum">Rhynchotechum</tp:taxon-name-part> <tp:taxon-name-part taxon-name-part-type="species" reg="discolor">discolor</tp:taxon-name-part></tp:taxon-name></italic> (Maxim.) B.L.Burtt</td><td rowspan="1" colspan="1">N/E</td><td rowspan="1" colspan="1">LC<sup>@</sup></td><td rowspan="1" colspan="1">NE</td><td rowspan="1" colspan="1">E</td></tr><tr><td rowspan="1" colspan="1">
              <bold>
                <tp:taxon-name>
                  <tp:taxon-name-part taxon-name-part-type="family" reg="Gleicheniaceae">Gleicheniaceae</tp:taxon-name-part>
                </tp:taxon-name>
              </bold>
            </td><td rowspan="1" colspan="1"/><td rowspan="1" colspan="1"/><td rowspan="1" colspan="1"/><td rowspan="1" colspan="1"/></tr><tr><td rowspan="1" colspan="1"><italic><tp:taxon-name><tp:taxon-name-part taxon-name-part-type="genus" reg="Dicranopteris">Dicranopteris</tp:taxon-name-part> <tp:taxon-name-part taxon-name-part-type="species" reg="linearis">linearis</tp:taxon-name-part></tp:taxon-name></italic> (Burm.f.) Underw.</td><td rowspan="1" colspan="1">N/E</td><td rowspan="1" colspan="1">LC</td><td rowspan="1" colspan="1">NE</td><td rowspan="1" colspan="1">G</td></tr><tr><td rowspan="1" colspan="1"><italic><tp:taxon-name><tp:taxon-name-part taxon-name-part-type="genus" reg="Dicranopteris">Dicranopteris</tp:taxon-name-part> <tp:taxon-name-part taxon-name-part-type="species" reg="taiwanensis">taiwanensis</tp:taxon-name-part></tp:taxon-name></italic> Ching &amp; Chiu</td><td rowspan="1" colspan="1">N/E</td><td rowspan="1" colspan="1">NE</td><td rowspan="1" colspan="1">NE</td><td rowspan="1" colspan="1">S</td></tr><tr><td rowspan="1" colspan="1">
              <bold>
                <tp:taxon-name>
                  <tp:taxon-name-part taxon-name-part-type="family" reg="Gnetaceae">Gnetaceae</tp:taxon-name-part>
                </tp:taxon-name>
              </bold>
            </td><td rowspan="1" colspan="1"/><td rowspan="1" colspan="1"/><td rowspan="1" colspan="1"/><td rowspan="1" colspan="1"/></tr><tr><td rowspan="1" colspan="1"><italic><tp:taxon-name><tp:taxon-name-part taxon-name-part-type="genus" reg="Gnetum">Gnetum</tp:taxon-name-part> <tp:taxon-name-part taxon-name-part-type="species" reg="gnemon">gnemon</tp:taxon-name-part></tp:taxon-name></italic> L.</td><td rowspan="1" colspan="1">N/E</td><td rowspan="1" colspan="1">LC</td><td rowspan="1" colspan="1">NE</td><td rowspan="1" colspan="1">S, E, B, C</td></tr><tr><td rowspan="1" colspan="1"><italic><tp:taxon-name><tp:taxon-name-part taxon-name-part-type="genus" reg="Gnetum">Gnetum</tp:taxon-name-part> <tp:taxon-name-part taxon-name-part-type="species" reg="latifolium">latifolium</tp:taxon-name-part></tp:taxon-name></italic> Blume</td><td rowspan="1" colspan="1">N/E</td><td rowspan="1" colspan="1">LC</td><td rowspan="1" colspan="1">NE</td><td rowspan="1" colspan="1">E</td></tr><tr><td rowspan="1" colspan="1">
              <bold>
                <tp:taxon-name>
                  <tp:taxon-name-part taxon-name-part-type="family" reg="Hydrocharitaceae">Hydrocharitaceae</tp:taxon-name-part>
                </tp:taxon-name>
              </bold>
            </td><td rowspan="1" colspan="1"/><td rowspan="1" colspan="1"/><td rowspan="1" colspan="1"/><td rowspan="1" colspan="1"/></tr><tr><td rowspan="1" colspan="1"><italic><tp:taxon-name><tp:taxon-name-part taxon-name-part-type="genus" reg="Hydrilla">Hydrilla</tp:taxon-name-part> <tp:taxon-name-part taxon-name-part-type="species" reg="verticillata">verticillata</tp:taxon-name-part></tp:taxon-name></italic> (L.f.) Royle*</td><td rowspan="1" colspan="1">N/E</td><td rowspan="1" colspan="1">LC</td><td rowspan="1" colspan="1">NE</td><td rowspan="1" colspan="1">S</td></tr><tr><td rowspan="1" colspan="1">
              <bold>
                <tp:taxon-name>
                  <tp:taxon-name-part taxon-name-part-type="family" reg="Hymenophyllaceae">Hymenophyllaceae</tp:taxon-name-part>
                </tp:taxon-name>
              </bold>
            </td><td rowspan="1" colspan="1"/><td rowspan="1" colspan="1"/><td rowspan="1" colspan="1"/><td rowspan="1" colspan="1"/></tr><tr><td rowspan="1" colspan="1"><italic><tp:taxon-name><tp:taxon-name-part taxon-name-part-type="genus" reg="Abrodictyum">Abrodictyum</tp:taxon-name-part> <tp:taxon-name-part taxon-name-part-type="species" reg="cumingii">cumingii</tp:taxon-name-part></tp:taxon-name></italic> C.Presl</td><td rowspan="1" colspan="1">N/E</td><td rowspan="1" colspan="1">NE</td><td rowspan="1" colspan="1">NE</td><td rowspan="1" colspan="1">S, G</td></tr><tr><td rowspan="1" colspan="1"><italic><tp:taxon-name><tp:taxon-name-part taxon-name-part-type="genus" reg="Callistopteris">Callistopteris</tp:taxon-name-part> <tp:taxon-name-part taxon-name-part-type="species" reg="apiifolia">apiifolia</tp:taxon-name-part></tp:taxon-name></italic> (Presl) Copel.</td><td rowspan="1" colspan="1">N/E</td><td rowspan="1" colspan="1">NE</td><td rowspan="1" colspan="1">NE</td><td rowspan="1" colspan="1">G</td></tr><tr><td rowspan="1" colspan="1"><italic><tp:taxon-name><tp:taxon-name-part taxon-name-part-type="genus" reg="Cephalomanes">Cephalomanes</tp:taxon-name-part> <tp:taxon-name-part taxon-name-part-type="species" reg="atrovirens">atrovirens</tp:taxon-name-part></tp:taxon-name></italic> C.Presl</td><td rowspan="1" colspan="1">N/E</td><td rowspan="1" colspan="1">NE</td><td rowspan="1" colspan="1">NE</td><td rowspan="1" colspan="1">G</td></tr><tr><td rowspan="1" colspan="1"><italic><tp:taxon-name><tp:taxon-name-part taxon-name-part-type="genus" reg="Cephalomanes">Cephalomanes</tp:taxon-name-part> <tp:taxon-name-part taxon-name-part-type="species" reg="crassum">crassum</tp:taxon-name-part></tp:taxon-name></italic> (Copel.) M.G.Price</td><td rowspan="1" colspan="1">N/E</td><td rowspan="1" colspan="1">NE</td><td rowspan="1" colspan="1">NE</td><td rowspan="1" colspan="1">G, E</td></tr><tr><td rowspan="1" colspan="1"><italic><tp:taxon-name><tp:taxon-name-part taxon-name-part-type="genus" reg="Crepidomanes">Crepidomanes</tp:taxon-name-part> <tp:taxon-name-part taxon-name-part-type="species" reg="bipunctatum">bipunctatum</tp:taxon-name-part></tp:taxon-name></italic> (Poir.) Copel.</td><td rowspan="1" colspan="1">N/E</td><td rowspan="1" colspan="1">NE</td><td rowspan="1" colspan="1">NE</td><td rowspan="1" colspan="1">S</td></tr><tr><td rowspan="1" colspan="1"><italic><tp:taxon-name><tp:taxon-name-part taxon-name-part-type="genus" reg="Crepidomanes">Crepidomanes</tp:taxon-name-part> <tp:taxon-name-part taxon-name-part-type="species" reg="brevipes">brevipes</tp:taxon-name-part></tp:taxon-name></italic> (C.Presl) Copel.</td><td rowspan="1" colspan="1">N/E</td><td rowspan="1" colspan="1">NE</td><td rowspan="1" colspan="1">NE</td><td rowspan="1" colspan="1">S, G</td></tr><tr><td rowspan="1" colspan="1"><italic><tp:taxon-name><tp:taxon-name-part taxon-name-part-type="genus" reg="Crepidomanes">Crepidomanes</tp:taxon-name-part> <tp:taxon-name-part taxon-name-part-type="species" reg="christii">christii</tp:taxon-name-part></tp:taxon-name></italic> (Copel.) Copel.</td><td rowspan="1" colspan="1">N/E</td><td rowspan="1" colspan="1">NE</td><td rowspan="1" colspan="1">NE</td><td rowspan="1" colspan="1">G, E</td></tr><tr><td rowspan="1" colspan="1"><italic><tp:taxon-name><tp:taxon-name-part taxon-name-part-type="genus" reg="Crepidomanes">Crepidomanes</tp:taxon-name-part> <tp:taxon-name-part taxon-name-part-type="species" reg="humile">humile</tp:taxon-name-part></tp:taxon-name></italic> Bosch</td><td rowspan="1" colspan="1">N/E</td><td rowspan="1" colspan="1">NE</td><td rowspan="1" colspan="1">NE</td><td rowspan="1" colspan="1">G</td></tr><tr><td rowspan="1" colspan="1"><italic><tp:taxon-name><tp:taxon-name-part taxon-name-part-type="genus" reg="Didymoglossum">Didymoglossum</tp:taxon-name-part> <tp:taxon-name-part taxon-name-part-type="species" reg="mindorense">mindorense</tp:taxon-name-part></tp:taxon-name></italic> (Christ) K.Iwats.</td><td rowspan="1" colspan="1">N/E</td><td rowspan="1" colspan="1">NE</td><td rowspan="1" colspan="1">NE</td><td rowspan="1" colspan="1">G</td></tr><tr><td rowspan="1" colspan="1"><italic><tp:taxon-name><tp:taxon-name-part taxon-name-part-type="genus" reg="Hymenophyllum">Hymenophyllum</tp:taxon-name-part> <tp:taxon-name-part taxon-name-part-type="species" reg="holochilum">holochilum</tp:taxon-name-part></tp:taxon-name></italic> (Bosch) C.Chr.</td><td rowspan="1" colspan="1">N/E</td><td rowspan="1" colspan="1">NE</td><td rowspan="1" colspan="1">NE</td><td rowspan="1" colspan="1">S, G</td></tr><tr><td rowspan="1" colspan="1">
              <bold>
                <tp:taxon-name>
                  <tp:taxon-name-part taxon-name-part-type="family" reg="Hypericaceae">Hypericaceae</tp:taxon-name-part>
                </tp:taxon-name>
              </bold>
            </td><td rowspan="1" colspan="1"/><td rowspan="1" colspan="1"/><td rowspan="1" colspan="1"/><td rowspan="1" colspan="1"/></tr><tr><td rowspan="1" colspan="1"><italic><tp:taxon-name><tp:taxon-name-part taxon-name-part-type="genus" reg="Cratoxylum">Cratoxylum</tp:taxon-name-part> <tp:taxon-name-part taxon-name-part-type="species" reg="formosum">formosum</tp:taxon-name-part></tp:taxon-name></italic> (Jack) Benth. &amp; Hook.f. ex Dyer</td><td rowspan="1" colspan="1">N/E</td><td rowspan="1" colspan="1">LC</td><td rowspan="1" colspan="1">NE</td><td rowspan="1" colspan="1">E</td></tr><tr><td rowspan="1" colspan="1">
              <bold>
                <tp:taxon-name>
                  <tp:taxon-name-part taxon-name-part-type="family" reg="Hypodematiaceae">Hypodematiaceae</tp:taxon-name-part>
                </tp:taxon-name>
              </bold>
            </td><td rowspan="1" colspan="1"/><td rowspan="1" colspan="1"/><td rowspan="1" colspan="1"/><td rowspan="1" colspan="1"/></tr><tr><td rowspan="1" colspan="1"><italic><tp:taxon-name><tp:taxon-name-part taxon-name-part-type="genus" reg="Leucostegia">Leucostegia</tp:taxon-name-part> <tp:taxon-name-part taxon-name-part-type="species" reg="immersa">immersa</tp:taxon-name-part></tp:taxon-name></italic> C.Presl</td><td rowspan="1" colspan="1">N/E</td><td rowspan="1" colspan="1">NE</td><td rowspan="1" colspan="1">NE</td><td rowspan="1" colspan="1">G, E</td></tr><tr><td rowspan="1" colspan="1">
              <bold>
                <tp:taxon-name>
                  <tp:taxon-name-part taxon-name-part-type="family" reg="Hypoxidaceae">Hypoxidaceae</tp:taxon-name-part>
                </tp:taxon-name>
              </bold>
            </td><td rowspan="1" colspan="1"/><td rowspan="1" colspan="1"/><td rowspan="1" colspan="1"/><td rowspan="1" colspan="1"/></tr><tr><td rowspan="1" colspan="1"><italic><tp:taxon-name><tp:taxon-name-part taxon-name-part-type="genus" reg="Curculigo">Curculigo</tp:taxon-name-part> <tp:taxon-name-part taxon-name-part-type="species" reg="capitulata">capitulata</tp:taxon-name-part></tp:taxon-name></italic> (Lour.) Kuntze</td><td rowspan="1" colspan="1">N/E</td><td rowspan="1" colspan="1">NE</td><td rowspan="1" colspan="1">NE</td><td rowspan="1" colspan="1">S</td></tr><tr><td rowspan="1" colspan="1"><italic><tp:taxon-name><tp:taxon-name-part taxon-name-part-type="genus" reg="Curculigo">Curculigo</tp:taxon-name-part> <tp:taxon-name-part taxon-name-part-type="species" reg="latifolia">latifolia</tp:taxon-name-part></tp:taxon-name></italic> Dryand. ex W.T.Aiton</td><td rowspan="1" colspan="1">N/E</td><td rowspan="1" colspan="1">NE</td><td rowspan="1" colspan="1">NE</td><td rowspan="1" colspan="1">S</td></tr><tr><td rowspan="1" colspan="1">
              <bold>
                <tp:taxon-name>
                  <tp:taxon-name-part taxon-name-part-type="family" reg="Icacinaceae">Icacinaceae</tp:taxon-name-part>
                </tp:taxon-name>
              </bold>
            </td><td rowspan="1" colspan="1"/><td rowspan="1" colspan="1"/><td rowspan="1" colspan="1"/><td rowspan="1" colspan="1"/></tr><tr><td rowspan="1" colspan="1"><italic><tp:taxon-name><tp:taxon-name-part taxon-name-part-type="genus" reg="Phytocrene">Phytocrene</tp:taxon-name-part> <tp:taxon-name-part taxon-name-part-type="species" reg="macrophylla">macrophylla</tp:taxon-name-part></tp:taxon-name></italic> (Blume) Blume</td><td rowspan="1" colspan="1">N/E</td><td rowspan="1" colspan="1">NE</td><td rowspan="1" colspan="1">NE</td><td rowspan="1" colspan="1">E</td></tr><tr><td rowspan="1" colspan="1">
              <bold>
                <tp:taxon-name>
                  <tp:taxon-name-part taxon-name-part-type="family" reg="Lamiaceae">Lamiaceae</tp:taxon-name-part>
                </tp:taxon-name>
              </bold>
            </td><td rowspan="1" colspan="1"/><td rowspan="1" colspan="1"/><td rowspan="1" colspan="1"/><td rowspan="1" colspan="1"/></tr><tr><td rowspan="1" colspan="1"><italic><tp:taxon-name><tp:taxon-name-part taxon-name-part-type="genus" reg="Clerodendrum">Clerodendrum</tp:taxon-name-part> <tp:taxon-name-part taxon-name-part-type="species" reg="brachyanthum">brachyanthum</tp:taxon-name-part></tp:taxon-name></italic> Schauer</td><td rowspan="1" colspan="1">E</td><td rowspan="1" colspan="1">LC</td><td rowspan="1" colspan="1">NE</td><td rowspan="1" colspan="1">E</td></tr><tr><td rowspan="1" colspan="1"><tp:taxon-name><tp:taxon-name-part taxon-name-part-type="genus" reg="Clerodendrum">Clerodendrum</tp:taxon-name-part> <tp:taxon-name-part taxon-name-part-type="species" reg="japonicum">japonicum</tp:taxon-name-part> <tp:taxon-name-part taxon-name-part-type="infraspecific-rank">var.</tp:taxon-name-part> <tp:taxon-name-part taxon-name-part-type="variety" reg="bethuneanum">bethuneanum</tp:taxon-name-part></tp:taxon-name> (H.Low) Wearn &amp; Mabb.*</td><td rowspan="1" colspan="1">N/E</td><td rowspan="1" colspan="1">LC</td><td rowspan="1" colspan="1">NE</td><td rowspan="1" colspan="1">S</td></tr><tr><td rowspan="1" colspan="1"><italic><tp:taxon-name><tp:taxon-name-part taxon-name-part-type="genus" reg="Clerodendrum">Clerodendrum</tp:taxon-name-part> <tp:taxon-name-part taxon-name-part-type="species" reg="minahassae">minahassae</tp:taxon-name-part></tp:taxon-name></italic> Teijsm. &amp; Binn.</td><td rowspan="1" colspan="1">N/E</td><td rowspan="1" colspan="1">LC</td><td rowspan="1" colspan="1">NE</td><td rowspan="1" colspan="1">E</td></tr><tr><td rowspan="1" colspan="1"><italic><tp:taxon-name><tp:taxon-name-part taxon-name-part-type="genus" reg="Hyptis">Hyptis</tp:taxon-name-part> <tp:taxon-name-part taxon-name-part-type="species" reg="brevipes">brevipes</tp:taxon-name-part></tp:taxon-name></italic> Poit.</td><td rowspan="1" colspan="1">N/E</td><td rowspan="1" colspan="1">NE</td><td rowspan="1" colspan="1">NE</td><td rowspan="1" colspan="1">E</td></tr><tr><td rowspan="1" colspan="1"><italic><tp:taxon-name><tp:taxon-name-part taxon-name-part-type="genus" reg="Hyptis">Hyptis</tp:taxon-name-part> <tp:taxon-name-part taxon-name-part-type="species" reg="capitata">capitata</tp:taxon-name-part></tp:taxon-name></italic> Jacq.*</td><td rowspan="1" colspan="1">N/E</td><td rowspan="1" colspan="1">NE</td><td rowspan="1" colspan="1">NE</td><td rowspan="1" colspan="1">S</td></tr><tr><td rowspan="1" colspan="1"><italic><tp:taxon-name><tp:taxon-name-part taxon-name-part-type="genus" reg="Leucas">Leucas</tp:taxon-name-part> <tp:taxon-name-part taxon-name-part-type="species" reg="decemdentata">decemdentata</tp:taxon-name-part></tp:taxon-name></italic> (Willd.) Sm.*</td><td rowspan="1" colspan="1">N/E</td><td rowspan="1" colspan="1">NE</td><td rowspan="1" colspan="1">NE</td><td rowspan="1" colspan="1">S</td></tr><tr><td rowspan="1" colspan="1"><italic><tp:taxon-name><tp:taxon-name-part taxon-name-part-type="genus" reg="Premna">Premna</tp:taxon-name-part> <tp:taxon-name-part taxon-name-part-type="species" reg="oblongata">oblongata</tp:taxon-name-part></tp:taxon-name></italic> Miq.</td><td rowspan="1" colspan="1">N/E</td><td rowspan="1" colspan="1">LC</td><td rowspan="1" colspan="1">NE</td><td rowspan="1" colspan="1">S</td></tr><tr><td rowspan="1" colspan="1"><italic><tp:taxon-name><tp:taxon-name-part taxon-name-part-type="genus" reg="Premna">Premna</tp:taxon-name-part> <tp:taxon-name-part taxon-name-part-type="species" reg="serratifolia">serratifolia</tp:taxon-name-part></tp:taxon-name></italic> L.</td><td rowspan="1" colspan="1">N/E</td><td rowspan="1" colspan="1">LC</td><td rowspan="1" colspan="1">NE</td><td rowspan="1" colspan="1">E</td></tr><tr><td rowspan="1" colspan="1"><italic><tp:taxon-name><tp:taxon-name-part taxon-name-part-type="genus" reg="Teijsmanniodendron">Teijsmanniodendron</tp:taxon-name-part> <tp:taxon-name-part taxon-name-part-type="species" reg="ahernianum">ahernianum</tp:taxon-name-part></tp:taxon-name></italic> (Merr.) Bakh.</td><td rowspan="1" colspan="1">N/E</td><td rowspan="1" colspan="1">LC</td><td rowspan="1" colspan="1">NE</td><td rowspan="1" colspan="1">E, F, B</td></tr><tr><td rowspan="1" colspan="1"><italic><tp:taxon-name><tp:taxon-name-part taxon-name-part-type="genus" reg="Teijsmanniodendron">Teijsmanniodendron</tp:taxon-name-part> <tp:taxon-name-part taxon-name-part-type="species" reg="pteropodum">pteropodum</tp:taxon-name-part></tp:taxon-name></italic> (Miq.) Bakh.</td><td rowspan="1" colspan="1">N/E</td><td rowspan="1" colspan="1">LC</td><td rowspan="1" colspan="1">NE</td><td rowspan="1" colspan="1">S, B, E</td></tr><tr><td rowspan="1" colspan="1"><italic><tp:taxon-name><tp:taxon-name-part taxon-name-part-type="genus" reg="Vitex">Vitex</tp:taxon-name-part> <tp:taxon-name-part taxon-name-part-type="species" reg="parviflora">parviflora</tp:taxon-name-part></tp:taxon-name></italic> Juss.</td><td rowspan="1" colspan="1">N/E</td><td rowspan="1" colspan="1">LC</td><td rowspan="1" colspan="1">VU</td><td rowspan="1" colspan="1">S</td></tr><tr><td rowspan="1" colspan="1"><italic><tp:taxon-name><tp:taxon-name-part taxon-name-part-type="genus" reg="Vitex">Vitex</tp:taxon-name-part> <tp:taxon-name-part taxon-name-part-type="species" reg="quinata">quinata</tp:taxon-name-part></tp:taxon-name></italic> (Lour.) F.N.Williams</td><td rowspan="1" colspan="1">N/E</td><td rowspan="1" colspan="1">LC</td><td rowspan="1" colspan="1">NE</td><td rowspan="1" colspan="1">B</td></tr><tr><td rowspan="1" colspan="1"><italic><tp:taxon-name><tp:taxon-name-part taxon-name-part-type="genus" reg="Vitex">Vitex</tp:taxon-name-part> <tp:taxon-name-part taxon-name-part-type="species" reg="turczaninowii">turczaninowii</tp:taxon-name-part></tp:taxon-name></italic> Merr.</td><td rowspan="1" colspan="1">N/E</td><td rowspan="1" colspan="1">LC</td><td rowspan="1" colspan="1">NE</td><td rowspan="1" colspan="1">A, C</td></tr><tr><td rowspan="1" colspan="1">
              <bold>
                <tp:taxon-name>
                  <tp:taxon-name-part taxon-name-part-type="family" reg="Lauraceae">Lauraceae</tp:taxon-name-part>
                </tp:taxon-name>
              </bold>
            </td><td rowspan="1" colspan="1"/><td rowspan="1" colspan="1"/><td rowspan="1" colspan="1"/><td rowspan="1" colspan="1"/></tr><tr><td rowspan="1" colspan="1"><italic><tp:taxon-name><tp:taxon-name-part taxon-name-part-type="genus" reg="Actinodaphne">Actinodaphne</tp:taxon-name-part> <tp:taxon-name-part taxon-name-part-type="species" reg="dolichophylla">dolichophylla</tp:taxon-name-part></tp:taxon-name></italic> (Merr.) Merr.</td><td rowspan="1" colspan="1">E</td><td rowspan="1" colspan="1">VU</td><td rowspan="1" colspan="1">NE</td><td rowspan="1" colspan="1">B</td></tr><tr><td rowspan="1" colspan="1"><italic><tp:taxon-name><tp:taxon-name-part taxon-name-part-type="genus" reg="Actinodaphne">Actinodaphne</tp:taxon-name-part> <tp:taxon-name-part taxon-name-part-type="species" reg="tayabensis">tayabensis</tp:taxon-name-part></tp:taxon-name></italic> (Elmer) Merr.</td><td rowspan="1" colspan="1">E</td><td rowspan="1" colspan="1">NT</td><td rowspan="1" colspan="1">NE</td><td rowspan="1" colspan="1">E</td></tr><tr><td rowspan="1" colspan="1"><italic><tp:taxon-name><tp:taxon-name-part taxon-name-part-type="genus" reg="Cinnamomum">Cinnamomum</tp:taxon-name-part> <tp:taxon-name-part taxon-name-part-type="species" reg="burmanni">burmanni</tp:taxon-name-part></tp:taxon-name></italic> (Nees &amp; T.Nees) Blume</td><td rowspan="1" colspan="1">N/E</td><td rowspan="1" colspan="1">LC</td><td rowspan="1" colspan="1">NE</td><td rowspan="1" colspan="1">E</td></tr><tr><td rowspan="1" colspan="1"><italic><tp:taxon-name><tp:taxon-name-part taxon-name-part-type="genus" reg="Cinnamomum">Cinnamomum</tp:taxon-name-part> <tp:taxon-name-part taxon-name-part-type="species" reg="mercadoi">mercadoi</tp:taxon-name-part></tp:taxon-name></italic> S.Vidal</td><td rowspan="1" colspan="1">E</td><td rowspan="1" colspan="1">LC</td><td rowspan="1" colspan="1">OTS</td><td rowspan="1" colspan="1">B</td></tr><tr><td rowspan="1" colspan="1"><italic><tp:taxon-name><tp:taxon-name-part taxon-name-part-type="genus" reg="Cryptocarya">Cryptocarya</tp:taxon-name-part> <tp:taxon-name-part taxon-name-part-type="species" reg="lauriflora">lauriflora</tp:taxon-name-part></tp:taxon-name></italic> (Blanco) Merr.</td><td rowspan="1" colspan="1">E</td><td rowspan="1" colspan="1">NT</td><td rowspan="1" colspan="1">NE</td><td rowspan="1" colspan="1">E</td></tr><tr><td rowspan="1" colspan="1"><italic><tp:taxon-name><tp:taxon-name-part taxon-name-part-type="genus" reg="Cryptocarya">Cryptocarya</tp:taxon-name-part> <tp:taxon-name-part taxon-name-part-type="species" reg="oligocarpa">oligocarpa</tp:taxon-name-part></tp:taxon-name></italic> Merr.</td><td rowspan="1" colspan="1">E</td><td rowspan="1" colspan="1">VU</td><td rowspan="1" colspan="1">NE</td><td rowspan="1" colspan="1">B</td></tr><tr><td rowspan="1" colspan="1"><italic><tp:taxon-name><tp:taxon-name-part taxon-name-part-type="genus" reg="Litsea">Litsea</tp:taxon-name-part> <tp:taxon-name-part taxon-name-part-type="species" reg="albayana">albayana</tp:taxon-name-part></tp:taxon-name></italic> S.Vidal</td><td rowspan="1" colspan="1">E</td><td rowspan="1" colspan="1">NE</td><td rowspan="1" colspan="1">NE</td><td rowspan="1" colspan="1">B</td></tr><tr><td rowspan="1" colspan="1"><italic><tp:taxon-name><tp:taxon-name-part taxon-name-part-type="genus" reg="Litsea">Litsea</tp:taxon-name-part> <tp:taxon-name-part taxon-name-part-type="species" reg="cordata">cordata</tp:taxon-name-part></tp:taxon-name></italic> (Jack) Hook.fil.</td><td rowspan="1" colspan="1">N/E</td><td rowspan="1" colspan="1">LC</td><td rowspan="1" colspan="1">NE</td><td rowspan="1" colspan="1">E, B</td></tr><tr><td rowspan="1" colspan="1"><italic><tp:taxon-name><tp:taxon-name-part taxon-name-part-type="genus" reg="Litsea">Litsea</tp:taxon-name-part> <tp:taxon-name-part taxon-name-part-type="species" reg="fulva">fulva</tp:taxon-name-part></tp:taxon-name></italic> (Blume) Fern.-Vill.</td><td rowspan="1" colspan="1">N/E</td><td rowspan="1" colspan="1">LC</td><td rowspan="1" colspan="1">NE</td><td rowspan="1" colspan="1">S, E</td></tr><tr><td rowspan="1" colspan="1"><italic><tp:taxon-name><tp:taxon-name-part taxon-name-part-type="genus" reg="Litsea">Litsea</tp:taxon-name-part> <tp:taxon-name-part taxon-name-part-type="species" reg="quercoides">quercoides</tp:taxon-name-part></tp:taxon-name></italic> Elmer</td><td rowspan="1" colspan="1">E</td><td rowspan="1" colspan="1">LC</td><td rowspan="1" colspan="1">NE</td><td rowspan="1" colspan="1">E</td></tr><tr><td rowspan="1" colspan="1"><italic><tp:taxon-name><tp:taxon-name-part taxon-name-part-type="genus" reg="Neolitsea">Neolitsea</tp:taxon-name-part> <tp:taxon-name-part taxon-name-part-type="species" reg="villosa">villosa</tp:taxon-name-part></tp:taxon-name></italic> (Blume) Merr.</td><td rowspan="1" colspan="1">N/E</td><td rowspan="1" colspan="1">LC</td><td rowspan="1" colspan="1">NE</td><td rowspan="1" colspan="1">E</td></tr><tr><td rowspan="1" colspan="1"><italic><tp:taxon-name><tp:taxon-name-part taxon-name-part-type="genus" reg="Nothaphoebe">Nothaphoebe</tp:taxon-name-part> <tp:taxon-name-part taxon-name-part-type="species" reg="leytensis">leytensis</tp:taxon-name-part></tp:taxon-name></italic> (Elmer) Merr.</td><td rowspan="1" colspan="1">E</td><td rowspan="1" colspan="1">NE</td><td rowspan="1" colspan="1">NE</td><td rowspan="1" colspan="1">F, A</td></tr><tr><td rowspan="1" colspan="1">
              <bold>
                <tp:taxon-name>
                  <tp:taxon-name-part taxon-name-part-type="family" reg="Lecythidaceae">Lecythidaceae</tp:taxon-name-part>
                </tp:taxon-name>
              </bold>
            </td><td rowspan="1" colspan="1"/><td rowspan="1" colspan="1"/><td rowspan="1" colspan="1"/><td rowspan="1" colspan="1"/></tr><tr><td rowspan="1" colspan="1"><italic><tp:taxon-name><tp:taxon-name-part taxon-name-part-type="genus" reg="Barringtonia">Barringtonia</tp:taxon-name-part> <tp:taxon-name-part taxon-name-part-type="species" reg="macrostachya">macrostachya</tp:taxon-name-part></tp:taxon-name></italic> (Jack) Kurz</td><td rowspan="1" colspan="1">N/E</td><td rowspan="1" colspan="1">LC</td><td rowspan="1" colspan="1">NE</td><td rowspan="1" colspan="1">S</td></tr><tr><td rowspan="1" colspan="1"><italic><tp:taxon-name><tp:taxon-name-part taxon-name-part-type="genus" reg="Petersianthus">Petersianthus</tp:taxon-name-part> <tp:taxon-name-part taxon-name-part-type="species" reg="quadrialatus">quadrialatus</tp:taxon-name-part></tp:taxon-name></italic> Merr.</td><td rowspan="1" colspan="1">E</td><td rowspan="1" colspan="1">NT</td><td rowspan="1" colspan="1">NE</td><td rowspan="1" colspan="1">B</td></tr><tr><td rowspan="1" colspan="1"><italic><tp:taxon-name><tp:taxon-name-part taxon-name-part-type="genus" reg="Planchonia">Planchonia</tp:taxon-name-part> <tp:taxon-name-part taxon-name-part-type="species" reg="spectabilis">spectabilis</tp:taxon-name-part></tp:taxon-name></italic> Merr.*</td><td rowspan="1" colspan="1">E</td><td rowspan="1" colspan="1">NT</td><td rowspan="1" colspan="1">NE</td><td rowspan="1" colspan="1">S</td></tr><tr><td rowspan="1" colspan="1">
              <bold>
                <tp:taxon-name>
                  <tp:taxon-name-part taxon-name-part-type="family" reg="Lindsaeaceae">Lindsaeaceae</tp:taxon-name-part>
                </tp:taxon-name>
              </bold>
            </td><td rowspan="1" colspan="1"/><td rowspan="1" colspan="1"/><td rowspan="1" colspan="1"/><td rowspan="1" colspan="1"/></tr><tr><td rowspan="1" colspan="1"><italic><tp:taxon-name><tp:taxon-name-part taxon-name-part-type="genus" reg="Lindsaea">Lindsaea</tp:taxon-name-part> <tp:taxon-name-part taxon-name-part-type="species" reg="adiantoides">adiantoides</tp:taxon-name-part></tp:taxon-name></italic> J.Sm. ex Hook.</td><td rowspan="1" colspan="1">E</td><td rowspan="1" colspan="1">NE</td><td rowspan="1" colspan="1">NE</td><td rowspan="1" colspan="1">G</td></tr><tr><td rowspan="1" colspan="1"><italic><tp:taxon-name><tp:taxon-name-part taxon-name-part-type="genus" reg="Lindsaea">Lindsaea</tp:taxon-name-part> <tp:taxon-name-part taxon-name-part-type="species" reg="heterophylla">heterophylla</tp:taxon-name-part></tp:taxon-name></italic> Dryand.</td><td rowspan="1" colspan="1">N/E</td><td rowspan="1" colspan="1">NE</td><td rowspan="1" colspan="1">NE</td><td rowspan="1" colspan="1">G</td></tr><tr><td rowspan="1" colspan="1"><italic><tp:taxon-name><tp:taxon-name-part taxon-name-part-type="genus" reg="Lindsaea">Lindsaea</tp:taxon-name-part> <tp:taxon-name-part taxon-name-part-type="species" reg="pulchella">pulchella</tp:taxon-name-part></tp:taxon-name></italic> (J.Sm.) Mett. ex Kuhn</td><td rowspan="1" colspan="1">N/E</td><td rowspan="1" colspan="1">NE</td><td rowspan="1" colspan="1">NE</td><td rowspan="1" colspan="1">G</td></tr><tr><td rowspan="1" colspan="1"><italic><tp:taxon-name><tp:taxon-name-part taxon-name-part-type="genus" reg="Lindsaea">Lindsaea</tp:taxon-name-part> <tp:taxon-name-part taxon-name-part-type="species" reg="rigida">rigida</tp:taxon-name-part></tp:taxon-name></italic> J.Sm. ex Hook.</td><td rowspan="1" colspan="1">N/E</td><td rowspan="1" colspan="1">NE</td><td rowspan="1" colspan="1">NE</td><td rowspan="1" colspan="1">S</td></tr><tr><td rowspan="1" colspan="1"><italic><tp:taxon-name><tp:taxon-name-part taxon-name-part-type="genus" reg="Tapeinidium">Tapeinidium</tp:taxon-name-part> <tp:taxon-name-part taxon-name-part-type="species" reg="pinnatum">pinnatum</tp:taxon-name-part></tp:taxon-name></italic> (Cav.) C.Chr.</td><td rowspan="1" colspan="1">N/E</td><td rowspan="1" colspan="1">NE</td><td rowspan="1" colspan="1">NE</td><td rowspan="1" colspan="1">G, E</td></tr><tr><td rowspan="1" colspan="1">
              <bold>
                <tp:taxon-name>
                  <tp:taxon-name-part taxon-name-part-type="family" reg="Loganiaceae">Loganiaceae</tp:taxon-name-part>
                </tp:taxon-name>
              </bold>
            </td><td rowspan="1" colspan="1"/><td rowspan="1" colspan="1"/><td rowspan="1" colspan="1"/><td rowspan="1" colspan="1"/></tr><tr><td rowspan="1" colspan="1"><italic><tp:taxon-name><tp:taxon-name-part taxon-name-part-type="genus" reg="Strychnos">Strychnos</tp:taxon-name-part> <tp:taxon-name-part taxon-name-part-type="species" reg="axillaris">axillaris</tp:taxon-name-part></tp:taxon-name></italic> Colebr.</td><td rowspan="1" colspan="1">N/E</td><td rowspan="1" colspan="1">NE</td><td rowspan="1" colspan="1">NE</td><td rowspan="1" colspan="1">E</td></tr><tr><td rowspan="1" colspan="1"><italic><tp:taxon-name><tp:taxon-name-part taxon-name-part-type="genus" reg="Strychnos">Strychnos</tp:taxon-name-part> <tp:taxon-name-part taxon-name-part-type="species" reg="minor">minor</tp:taxon-name-part></tp:taxon-name></italic> Dennst.</td><td rowspan="1" colspan="1">N/E</td><td rowspan="1" colspan="1">NE</td><td rowspan="1" colspan="1">NE</td><td rowspan="1" colspan="1">E</td></tr><tr><td rowspan="1" colspan="1">
              <bold>
                <tp:taxon-name>
                  <tp:taxon-name-part taxon-name-part-type="family" reg="Lomariopsidaceae">Lomariopsidaceae</tp:taxon-name-part>
                </tp:taxon-name>
              </bold>
            </td><td rowspan="1" colspan="1"/><td rowspan="1" colspan="1"/><td rowspan="1" colspan="1"/><td rowspan="1" colspan="1"/></tr><tr><td rowspan="1" colspan="1"><italic><tp:taxon-name><tp:taxon-name-part taxon-name-part-type="genus" reg="Cyclopeltis">Cyclopeltis</tp:taxon-name-part> <tp:taxon-name-part taxon-name-part-type="species" reg="crenata">crenata</tp:taxon-name-part></tp:taxon-name></italic> (Fée) C.Chr.</td><td rowspan="1" colspan="1">N/E</td><td rowspan="1" colspan="1">NE</td><td rowspan="1" colspan="1">NE</td><td rowspan="1" colspan="1">S, A, G</td></tr><tr><td rowspan="1" colspan="1"><italic><tp:taxon-name><tp:taxon-name-part taxon-name-part-type="genus" reg="Cyclopeltis">Cyclopeltis</tp:taxon-name-part> <tp:taxon-name-part taxon-name-part-type="species" reg="presliana">presliana</tp:taxon-name-part></tp:taxon-name></italic> (J.Sm.) Berk.</td><td rowspan="1" colspan="1">N/E</td><td rowspan="1" colspan="1">NE</td><td rowspan="1" colspan="1">NE</td><td rowspan="1" colspan="1">G, E</td></tr><tr><td rowspan="1" colspan="1"><italic><tp:taxon-name><tp:taxon-name-part taxon-name-part-type="genus" reg="Lomariopsis">Lomariopsis</tp:taxon-name-part> <tp:taxon-name-part taxon-name-part-type="species" reg="lineata">lineata</tp:taxon-name-part></tp:taxon-name></italic> (C.Presl) Holttum</td><td rowspan="1" colspan="1">N/E</td><td rowspan="1" colspan="1">NE</td><td rowspan="1" colspan="1">NE</td><td rowspan="1" colspan="1">G, E</td></tr><tr><td rowspan="1" colspan="1"><italic><tp:taxon-name><tp:taxon-name-part taxon-name-part-type="genus" reg="Lomariopsis">Lomariopsis</tp:taxon-name-part> <tp:taxon-name-part taxon-name-part-type="species" reg="subtrifoliata">subtrifoliata</tp:taxon-name-part></tp:taxon-name></italic> Holttum</td><td rowspan="1" colspan="1">E</td><td rowspan="1" colspan="1">NE</td><td rowspan="1" colspan="1">NE</td><td rowspan="1" colspan="1">G, E</td></tr><tr><td rowspan="1" colspan="1">
              <bold>
                <tp:taxon-name>
                  <tp:taxon-name-part taxon-name-part-type="family" reg="Loranthaceae">Loranthaceae</tp:taxon-name-part>
                </tp:taxon-name>
              </bold>
            </td><td rowspan="1" colspan="1"/><td rowspan="1" colspan="1"/><td rowspan="1" colspan="1"/><td rowspan="1" colspan="1"/></tr><tr><td rowspan="1" colspan="1"><italic><tp:taxon-name><tp:taxon-name-part taxon-name-part-type="genus" reg="Amyema">Amyema</tp:taxon-name-part> <tp:taxon-name-part taxon-name-part-type="species" reg="seriata">seriata</tp:taxon-name-part></tp:taxon-name></italic> (Merr.) Barlow*</td><td rowspan="1" colspan="1">E</td><td rowspan="1" colspan="1">NE</td><td rowspan="1" colspan="1">NE</td><td rowspan="1" colspan="1">S</td></tr><tr><td rowspan="1" colspan="1"><italic><tp:taxon-name><tp:taxon-name-part taxon-name-part-type="genus" reg="Decaisnina">Decaisnina</tp:taxon-name-part> <tp:taxon-name-part taxon-name-part-type="species" reg="confertiflora">confertiflora</tp:taxon-name-part></tp:taxon-name></italic> (Merr.) Barlow</td><td rowspan="1" colspan="1">E</td><td rowspan="1" colspan="1">NE</td><td rowspan="1" colspan="1">NE</td><td rowspan="1" colspan="1">E</td></tr><tr><td rowspan="1" colspan="1"><italic><tp:taxon-name><tp:taxon-name-part taxon-name-part-type="genus" reg="Decaisnina">Decaisnina</tp:taxon-name-part> <tp:taxon-name-part taxon-name-part-type="species" reg="cumingii">cumingii</tp:taxon-name-part></tp:taxon-name></italic> (Tiegh.) Barlow</td><td rowspan="1" colspan="1">N/E</td><td rowspan="1" colspan="1">NE</td><td rowspan="1" colspan="1">NE</td><td rowspan="1" colspan="1">S</td></tr><tr><td rowspan="1" colspan="1"><italic><tp:taxon-name><tp:taxon-name-part taxon-name-part-type="genus" reg="Decaisnina">Decaisnina</tp:taxon-name-part> <tp:taxon-name-part taxon-name-part-type="species" reg="tomentosa">tomentosa</tp:taxon-name-part></tp:taxon-name></italic> M.D.Angeles, Tandang, Caraballo &amp; Buot</td><td rowspan="1" colspan="1">SE</td><td rowspan="1" colspan="1">DD<sup>@</sup></td><td rowspan="1" colspan="1">OTS</td><td rowspan="1" colspan="1">O</td></tr><tr><td rowspan="1" colspan="1">
              <bold>
                <tp:taxon-name>
                  <tp:taxon-name-part taxon-name-part-type="family" reg="Lycopodiaceae">Lycopodiaceae</tp:taxon-name-part>
                </tp:taxon-name>
              </bold>
            </td><td rowspan="1" colspan="1"/><td rowspan="1" colspan="1"/><td rowspan="1" colspan="1"/><td rowspan="1" colspan="1"/></tr><tr><td rowspan="1" colspan="1"><italic><tp:taxon-name><tp:taxon-name-part taxon-name-part-type="genus" reg="Palhinhaea">Palhinhaea</tp:taxon-name-part> <tp:taxon-name-part taxon-name-part-type="species" reg="cernua">cernua</tp:taxon-name-part></tp:taxon-name></italic> (L.) Vasc. &amp; Franco</td><td rowspan="1" colspan="1">N/E</td><td rowspan="1" colspan="1">NE</td><td rowspan="1" colspan="1">NE</td><td rowspan="1" colspan="1">G</td></tr><tr><td rowspan="1" colspan="1"><italic><tp:taxon-name><tp:taxon-name-part taxon-name-part-type="genus" reg="Phlegmariurus">Phlegmariurus</tp:taxon-name-part> <tp:taxon-name-part taxon-name-part-type="species" reg="salvinioides">salvinioides</tp:taxon-name-part></tp:taxon-name></italic> (Hert.) Ching</td><td rowspan="1" colspan="1">N/E</td><td rowspan="1" colspan="1">NE</td><td rowspan="1" colspan="1">EN</td><td rowspan="1" colspan="1">G</td></tr><tr><td rowspan="1" colspan="1">
              <bold>
                <tp:taxon-name>
                  <tp:taxon-name-part taxon-name-part-type="family" reg="Lygodiaceae">Lygodiaceae</tp:taxon-name-part>
                </tp:taxon-name>
              </bold>
            </td><td rowspan="1" colspan="1"/><td rowspan="1" colspan="1"/><td rowspan="1" colspan="1"/><td rowspan="1" colspan="1"/></tr><tr><td rowspan="1" colspan="1"><italic><tp:taxon-name><tp:taxon-name-part taxon-name-part-type="genus" reg="Lygodium">Lygodium</tp:taxon-name-part> <tp:taxon-name-part taxon-name-part-type="species" reg="auriculatum">auriculatum</tp:taxon-name-part></tp:taxon-name></italic> (Willd.) Alston</td><td rowspan="1" colspan="1">N/E</td><td rowspan="1" colspan="1">NE</td><td rowspan="1" colspan="1">NE</td><td rowspan="1" colspan="1">S, G</td></tr><tr><td rowspan="1" colspan="1"><italic><tp:taxon-name><tp:taxon-name-part taxon-name-part-type="genus" reg="Lygodium">Lygodium</tp:taxon-name-part> <tp:taxon-name-part taxon-name-part-type="species" reg="japonicum">japonicum</tp:taxon-name-part></tp:taxon-name></italic> (Thunb.) Sw.</td><td rowspan="1" colspan="1">N/E</td><td rowspan="1" colspan="1">NE</td><td rowspan="1" colspan="1">NE</td><td rowspan="1" colspan="1">S</td></tr><tr><td rowspan="1" colspan="1"><italic><tp:taxon-name><tp:taxon-name-part taxon-name-part-type="genus" reg="Lygodium">Lygodium</tp:taxon-name-part> <tp:taxon-name-part taxon-name-part-type="species" reg="merrillii">merrillii</tp:taxon-name-part></tp:taxon-name></italic> Copel.</td><td rowspan="1" colspan="1">N/E</td><td rowspan="1" colspan="1">NE</td><td rowspan="1" colspan="1">NE</td><td rowspan="1" colspan="1">G</td></tr><tr><td rowspan="1" colspan="1"><italic><tp:taxon-name><tp:taxon-name-part taxon-name-part-type="genus" reg="Lygodium">Lygodium</tp:taxon-name-part> <tp:taxon-name-part taxon-name-part-type="species" reg="microphyllum">microphyllum</tp:taxon-name-part></tp:taxon-name></italic> (Cav.) R.Br.</td><td rowspan="1" colspan="1">N/E</td><td rowspan="1" colspan="1">LC</td><td rowspan="1" colspan="1">NE</td><td rowspan="1" colspan="1">G</td></tr><tr><td rowspan="1" colspan="1"><italic><tp:taxon-name><tp:taxon-name-part taxon-name-part-type="genus" reg="Lygodium">Lygodium</tp:taxon-name-part> <tp:taxon-name-part taxon-name-part-type="species" reg="versteegii">versteegii</tp:taxon-name-part></tp:taxon-name></italic> Christ</td><td rowspan="1" colspan="1">N/E</td><td rowspan="1" colspan="1">NE</td><td rowspan="1" colspan="1">NE</td><td rowspan="1" colspan="1">G, E</td></tr><tr><td rowspan="1" colspan="1">
              <bold>
                <tp:taxon-name>
                  <tp:taxon-name-part taxon-name-part-type="family" reg="Malpighiaceae">Malpighiaceae</tp:taxon-name-part>
                </tp:taxon-name>
              </bold>
            </td><td rowspan="1" colspan="1"/><td rowspan="1" colspan="1"/><td rowspan="1" colspan="1"/><td rowspan="1" colspan="1"/></tr><tr><td rowspan="1" colspan="1"><italic><tp:taxon-name><tp:taxon-name-part taxon-name-part-type="genus" reg="Aspidopterys">Aspidopterys</tp:taxon-name-part> <tp:taxon-name-part taxon-name-part-type="species" reg="elliptica">elliptica</tp:taxon-name-part></tp:taxon-name></italic> (Blume) A.Juss.</td><td rowspan="1" colspan="1">N/E</td><td rowspan="1" colspan="1">NE</td><td rowspan="1" colspan="1">NE</td><td rowspan="1" colspan="1">E</td></tr><tr><td rowspan="1" colspan="1">
              <bold>
                <tp:taxon-name>
                  <tp:taxon-name-part taxon-name-part-type="family" reg="Malvaceae">Malvaceae</tp:taxon-name-part>
                </tp:taxon-name>
              </bold>
            </td><td rowspan="1" colspan="1"/><td rowspan="1" colspan="1"/><td rowspan="1" colspan="1"/><td rowspan="1" colspan="1"/></tr><tr><td rowspan="1" colspan="1"><italic><tp:taxon-name><tp:taxon-name-part taxon-name-part-type="genus" reg="Abelmoschus">Abelmoschus</tp:taxon-name-part> <tp:taxon-name-part taxon-name-part-type="species" reg="moschatus">moschatus</tp:taxon-name-part></tp:taxon-name></italic> Medik.</td><td rowspan="1" colspan="1">N/E</td><td rowspan="1" colspan="1">LC</td><td rowspan="1" colspan="1">NE</td><td rowspan="1" colspan="1">E</td></tr><tr><td rowspan="1" colspan="1"><italic><tp:taxon-name><tp:taxon-name-part taxon-name-part-type="genus" reg="Camptostemon">Camptostemon</tp:taxon-name-part> <tp:taxon-name-part taxon-name-part-type="species" reg="philippinensis">philippinensis</tp:taxon-name-part></tp:taxon-name></italic> (S.Vidal) Becc.</td><td rowspan="1" colspan="1">N/E</td><td rowspan="1" colspan="1">EN</td><td rowspan="1" colspan="1">EN</td><td rowspan="1" colspan="1">B</td></tr><tr><td rowspan="1" colspan="1"><italic><tp:taxon-name><tp:taxon-name-part taxon-name-part-type="genus" reg="Commersonia">Commersonia</tp:taxon-name-part> <tp:taxon-name-part taxon-name-part-type="species" reg="bartramia">bartramia</tp:taxon-name-part></tp:taxon-name></italic> (L.) Merr.</td><td rowspan="1" colspan="1">N/E</td><td rowspan="1" colspan="1">LC</td><td rowspan="1" colspan="1">NE</td><td rowspan="1" colspan="1">S</td></tr><tr><td rowspan="1" colspan="1"><italic><tp:taxon-name><tp:taxon-name-part taxon-name-part-type="genus" reg="Heritiera">Heritiera</tp:taxon-name-part> <tp:taxon-name-part taxon-name-part-type="species" reg="sylvatica">sylvatica</tp:taxon-name-part></tp:taxon-name></italic> S.Vidal</td><td rowspan="1" colspan="1">N/E</td><td rowspan="1" colspan="1">LC</td><td rowspan="1" colspan="1">NE</td><td rowspan="1" colspan="1">B</td></tr><tr><td rowspan="1" colspan="1"><italic><tp:taxon-name><tp:taxon-name-part taxon-name-part-type="genus" reg="Hibiscus">Hibiscus</tp:taxon-name-part> <tp:taxon-name-part taxon-name-part-type="species" reg="tiliaceus">tiliaceus</tp:taxon-name-part></tp:taxon-name></italic> L.</td><td rowspan="1" colspan="1">N/E</td><td rowspan="1" colspan="1">LC</td><td rowspan="1" colspan="1">NE</td><td rowspan="1" colspan="1">S</td></tr><tr><td rowspan="1" colspan="1"><italic><tp:taxon-name><tp:taxon-name-part taxon-name-part-type="genus" reg="Kleinhovia">Kleinhovia</tp:taxon-name-part> <tp:taxon-name-part taxon-name-part-type="species" reg="hospita">hospita</tp:taxon-name-part></tp:taxon-name></italic> L.</td><td rowspan="1" colspan="1">N/E</td><td rowspan="1" colspan="1">LC</td><td rowspan="1" colspan="1">NE</td><td rowspan="1" colspan="1">E, C</td></tr><tr><td rowspan="1" colspan="1"><italic><tp:taxon-name><tp:taxon-name-part taxon-name-part-type="genus" reg="Microcos">Microcos</tp:taxon-name-part> <tp:taxon-name-part taxon-name-part-type="species" reg="philippinensis">philippinensis</tp:taxon-name-part></tp:taxon-name></italic> (Perkins) Burret</td><td rowspan="1" colspan="1">E</td><td rowspan="1" colspan="1">VU</td><td rowspan="1" colspan="1">NE</td><td rowspan="1" colspan="1">E</td></tr><tr><td rowspan="1" colspan="1"><italic><tp:taxon-name><tp:taxon-name-part taxon-name-part-type="genus" reg="Pterospermum">Pterospermum</tp:taxon-name-part> <tp:taxon-name-part taxon-name-part-type="species" reg="obliquum">obliquum</tp:taxon-name-part></tp:taxon-name></italic> Blanco</td><td rowspan="1" colspan="1">E</td><td rowspan="1" colspan="1">LC</td><td rowspan="1" colspan="1">NE</td><td rowspan="1" colspan="1">S, B</td></tr><tr><td rowspan="1" colspan="1"><italic><tp:taxon-name><tp:taxon-name-part taxon-name-part-type="genus" reg="Sida">Sida</tp:taxon-name-part> <tp:taxon-name-part taxon-name-part-type="species" reg="acuta">acuta</tp:taxon-name-part></tp:taxon-name></italic> Burm.f.*</td><td rowspan="1" colspan="1">N/E</td><td rowspan="1" colspan="1">NE</td><td rowspan="1" colspan="1">NE</td><td rowspan="1" colspan="1">S</td></tr><tr><td rowspan="1" colspan="1"><italic><tp:taxon-name><tp:taxon-name-part taxon-name-part-type="genus" reg="Trichospermum">Trichospermum</tp:taxon-name-part> <tp:taxon-name-part taxon-name-part-type="species" reg="discolor">discolor</tp:taxon-name-part></tp:taxon-name></italic> Elmer</td><td rowspan="1" colspan="1">E</td><td rowspan="1" colspan="1">VU</td><td rowspan="1" colspan="1">NE</td><td rowspan="1" colspan="1">B</td></tr><tr><td rowspan="1" colspan="1"><italic><tp:taxon-name><tp:taxon-name-part taxon-name-part-type="genus" reg="Trichospermum">Trichospermum</tp:taxon-name-part> <tp:taxon-name-part taxon-name-part-type="species" reg="lanigerum">lanigerum</tp:taxon-name-part></tp:taxon-name></italic> (Blanco) Merr.</td><td rowspan="1" colspan="1">E</td><td rowspan="1" colspan="1">NE</td><td rowspan="1" colspan="1">NE</td><td rowspan="1" colspan="1">S</td></tr><tr><td rowspan="1" colspan="1">
              <bold>
                <tp:taxon-name>
                  <tp:taxon-name-part taxon-name-part-type="family" reg="Marantaceae">Marantaceae</tp:taxon-name-part>
                </tp:taxon-name>
              </bold>
            </td><td rowspan="1" colspan="1"/><td rowspan="1" colspan="1"/><td rowspan="1" colspan="1"/><td rowspan="1" colspan="1"/></tr><tr><td rowspan="1" colspan="1"><italic><tp:taxon-name><tp:taxon-name-part taxon-name-part-type="genus" reg="Donax">Donax</tp:taxon-name-part> <tp:taxon-name-part taxon-name-part-type="species" reg="canniformis">canniformis</tp:taxon-name-part></tp:taxon-name></italic> (G.Forst.) K.Schum.</td><td rowspan="1" colspan="1">N/E</td><td rowspan="1" colspan="1">NE</td><td rowspan="1" colspan="1">NE</td><td rowspan="1" colspan="1">E, S</td></tr><tr><td rowspan="1" colspan="1"><italic><tp:taxon-name><tp:taxon-name-part taxon-name-part-type="genus" reg="Phrynium">Phrynium</tp:taxon-name-part> <tp:taxon-name-part taxon-name-part-type="species" reg="bracteosum">bracteosum</tp:taxon-name-part></tp:taxon-name></italic> (Warb. ex K.Schum.) Suksathan &amp; Borchs.</td><td rowspan="1" colspan="1">N/E</td><td rowspan="1" colspan="1">NE</td><td rowspan="1" colspan="1">NE</td><td rowspan="1" colspan="1">S</td></tr><tr><td rowspan="1" colspan="1"><italic><tp:taxon-name><tp:taxon-name-part taxon-name-part-type="genus" reg="Phrynium">Phrynium</tp:taxon-name-part> <tp:taxon-name-part taxon-name-part-type="species" reg="fasciculatum">fasciculatum</tp:taxon-name-part></tp:taxon-name></italic> (C.Presl) Horan.</td><td rowspan="1" colspan="1">N/E</td><td rowspan="1" colspan="1">NE</td><td rowspan="1" colspan="1">NE</td><td rowspan="1" colspan="1">S</td></tr><tr><td rowspan="1" colspan="1"><italic><tp:taxon-name><tp:taxon-name-part taxon-name-part-type="genus" reg="Phrynium">Phrynium</tp:taxon-name-part> <tp:taxon-name-part taxon-name-part-type="species" reg="interruptum">interruptum</tp:taxon-name-part></tp:taxon-name></italic> (K.Schum.) Suksathan &amp; Borchs.</td><td rowspan="1" colspan="1">N/E</td><td rowspan="1" colspan="1">NE</td><td rowspan="1" colspan="1">NE</td><td rowspan="1" colspan="1">S</td></tr><tr><td rowspan="1" colspan="1"><italic><tp:taxon-name><tp:taxon-name-part taxon-name-part-type="genus" reg="Phrynium">Phrynium</tp:taxon-name-part> <tp:taxon-name-part taxon-name-part-type="species" reg="minutiflorum">minutiflorum</tp:taxon-name-part></tp:taxon-name></italic> Suksathan &amp; Borchs.</td><td rowspan="1" colspan="1">E</td><td rowspan="1" colspan="1">NE</td><td rowspan="1" colspan="1">VU</td><td rowspan="1" colspan="1">S, D, A</td></tr><tr><td rowspan="1" colspan="1"><italic><tp:taxon-name><tp:taxon-name-part taxon-name-part-type="genus" reg="Phrynium">Phrynium</tp:taxon-name-part> <tp:taxon-name-part taxon-name-part-type="species" reg="pubinerve">pubinerve</tp:taxon-name-part></tp:taxon-name></italic> Blume</td><td rowspan="1" colspan="1">N/E</td><td rowspan="1" colspan="1">NE</td><td rowspan="1" colspan="1">NE</td><td rowspan="1" colspan="1">S</td></tr><tr><td rowspan="1" colspan="1">
              <bold>
                <tp:taxon-name>
                  <tp:taxon-name-part taxon-name-part-type="family" reg="Marattiaceae">Marattiaceae</tp:taxon-name-part>
                </tp:taxon-name>
              </bold>
            </td><td rowspan="1" colspan="1"/><td rowspan="1" colspan="1"/><td rowspan="1" colspan="1"/><td rowspan="1" colspan="1"/></tr><tr><td rowspan="1" colspan="1"><italic><tp:taxon-name><tp:taxon-name-part taxon-name-part-type="genus" reg="Angiopteris">Angiopteris</tp:taxon-name-part> <tp:taxon-name-part taxon-name-part-type="species" reg="evecta">evecta</tp:taxon-name-part></tp:taxon-name></italic> (G.Forst.) Hoffm.</td><td rowspan="1" colspan="1">N/E</td><td rowspan="1" colspan="1">NE</td><td rowspan="1" colspan="1">OTS</td><td rowspan="1" colspan="1">S, A, G</td></tr><tr><td rowspan="1" colspan="1"><italic><tp:taxon-name><tp:taxon-name-part taxon-name-part-type="genus" reg="Christensenia">Christensenia</tp:taxon-name-part> <tp:taxon-name-part taxon-name-part-type="species" reg="lobbiana">lobbiana</tp:taxon-name-part></tp:taxon-name></italic> (de Vriese) Rolleri</td><td rowspan="1" colspan="1">N/E</td><td rowspan="1" colspan="1">NE</td><td rowspan="1" colspan="1">NE</td><td rowspan="1" colspan="1">G</td></tr><tr><td rowspan="1" colspan="1"><italic><tp:taxon-name><tp:taxon-name-part taxon-name-part-type="genus" reg="Ptisana">Ptisana</tp:taxon-name-part> <tp:taxon-name-part taxon-name-part-type="species" reg="pellucida">pellucida</tp:taxon-name-part></tp:taxon-name></italic> (C.Presl) Murdock</td><td rowspan="1" colspan="1">N/E</td><td rowspan="1" colspan="1">NE</td><td rowspan="1" colspan="1">NE</td><td rowspan="1" colspan="1">G, S, E</td></tr><tr><td rowspan="1" colspan="1">
              <bold>
                <tp:taxon-name>
                  <tp:taxon-name-part taxon-name-part-type="family" reg="Matoniaceae">Matoniaceae</tp:taxon-name-part>
                </tp:taxon-name>
              </bold>
            </td><td rowspan="1" colspan="1"/><td rowspan="1" colspan="1"/><td rowspan="1" colspan="1"/><td rowspan="1" colspan="1"/></tr><tr><td rowspan="1" colspan="1"><italic><tp:taxon-name><tp:taxon-name-part taxon-name-part-type="genus" reg="Phanerosorus">Phanerosorus</tp:taxon-name-part> <tp:taxon-name-part taxon-name-part-type="species" reg="major">major</tp:taxon-name-part></tp:taxon-name></italic> Diels</td><td rowspan="1" colspan="1">N/E</td><td rowspan="1" colspan="1">NE</td><td rowspan="1" colspan="1">EN</td><td rowspan="1" colspan="1">S</td></tr><tr><td rowspan="1" colspan="1">
              <bold>
                <tp:taxon-name>
                  <tp:taxon-name-part taxon-name-part-type="family" reg="Melastomataceae">Melastomataceae</tp:taxon-name-part>
                </tp:taxon-name>
              </bold>
            </td><td rowspan="1" colspan="1"/><td rowspan="1" colspan="1"/><td rowspan="1" colspan="1"/><td rowspan="1" colspan="1"/></tr><tr><td rowspan="1" colspan="1"><italic><tp:taxon-name><tp:taxon-name-part taxon-name-part-type="genus" reg="Astronia">Astronia</tp:taxon-name-part> <tp:taxon-name-part taxon-name-part-type="species" reg="megalantha">megalantha</tp:taxon-name-part></tp:taxon-name></italic> Merr.</td><td rowspan="1" colspan="1">E</td><td rowspan="1" colspan="1">NT</td><td rowspan="1" colspan="1">NE</td><td rowspan="1" colspan="1">S</td></tr><tr><td rowspan="1" colspan="1"><italic><tp:taxon-name><tp:taxon-name-part taxon-name-part-type="genus" reg="Medinilla">Medinilla</tp:taxon-name-part> <tp:taxon-name-part taxon-name-part-type="species" reg="cephalophora">cephalophora</tp:taxon-name-part></tp:taxon-name></italic> Merr.</td><td rowspan="1" colspan="1">E</td><td rowspan="1" colspan="1">NE</td><td rowspan="1" colspan="1">NE</td><td rowspan="1" colspan="1">S, E</td></tr><tr><td rowspan="1" colspan="1"><italic><tp:taxon-name><tp:taxon-name-part taxon-name-part-type="genus" reg="Medinilla">Medinilla</tp:taxon-name-part> <tp:taxon-name-part taxon-name-part-type="species" reg="copelandii">copelandii</tp:taxon-name-part></tp:taxon-name></italic> Merr.*</td><td rowspan="1" colspan="1">E</td><td rowspan="1" colspan="1">NE</td><td rowspan="1" colspan="1">NE</td><td rowspan="1" colspan="1">S</td></tr><tr><td rowspan="1" colspan="1"><italic><tp:taxon-name><tp:taxon-name-part taxon-name-part-type="genus" reg="Medinilla">Medinilla</tp:taxon-name-part> <tp:taxon-name-part taxon-name-part-type="species" reg="magnifica">magnifica</tp:taxon-name-part></tp:taxon-name></italic> Lindl.*</td><td rowspan="1" colspan="1">E</td><td rowspan="1" colspan="1">NE</td><td rowspan="1" colspan="1">CR</td><td rowspan="1" colspan="1">S</td></tr><tr><td rowspan="1" colspan="1"><italic><tp:taxon-name><tp:taxon-name-part taxon-name-part-type="genus" reg="Medinilla">Medinilla</tp:taxon-name-part> <tp:taxon-name-part taxon-name-part-type="species" reg="malabrigoi">malabrigoi</tp:taxon-name-part></tp:taxon-name></italic> Z.D.Meneses, Adorador &amp; Quakenbush</td><td rowspan="1" colspan="1">SE</td><td rowspan="1" colspan="1">EN<sup>@</sup></td><td rowspan="1" colspan="1">VU</td><td rowspan="1" colspan="1">Z</td></tr><tr><td rowspan="1" colspan="1"><italic><tp:taxon-name><tp:taxon-name-part taxon-name-part-type="genus" reg="Medinilla">Medinilla</tp:taxon-name-part> <tp:taxon-name-part taxon-name-part-type="species" reg="multiflora">multiflora</tp:taxon-name-part></tp:taxon-name></italic> Mansf.</td><td rowspan="1" colspan="1">E</td><td rowspan="1" colspan="1">NE</td><td rowspan="1" colspan="1">NE</td><td rowspan="1" colspan="1">S, E</td></tr><tr><td rowspan="1" colspan="1"><italic><tp:taxon-name><tp:taxon-name-part taxon-name-part-type="genus" reg="Medinilla">Medinilla</tp:taxon-name-part> <tp:taxon-name-part taxon-name-part-type="species" reg="peltata">peltata</tp:taxon-name-part></tp:taxon-name></italic> Merr.</td><td rowspan="1" colspan="1">E</td><td rowspan="1" colspan="1">NE</td><td rowspan="1" colspan="1">NE</td><td rowspan="1" colspan="1">S</td></tr><tr><td rowspan="1" colspan="1"><italic><tp:taxon-name><tp:taxon-name-part taxon-name-part-type="genus" reg="Medinilla">Medinilla</tp:taxon-name-part> <tp:taxon-name-part taxon-name-part-type="species" reg="polillensis">polillensis</tp:taxon-name-part></tp:taxon-name></italic> C.B.Rob</td><td rowspan="1" colspan="1">E</td><td rowspan="1" colspan="1">NE</td><td rowspan="1" colspan="1">NE</td><td rowspan="1" colspan="1">S</td></tr><tr><td rowspan="1" colspan="1"><italic><tp:taxon-name><tp:taxon-name-part taxon-name-part-type="genus" reg="Medinilla">Medinilla</tp:taxon-name-part> <tp:taxon-name-part taxon-name-part-type="species" reg="quadrifolia">quadrifolia</tp:taxon-name-part></tp:taxon-name></italic> (Blume) Blume</td><td rowspan="1" colspan="1">N/E</td><td rowspan="1" colspan="1">NE</td><td rowspan="1" colspan="1">NE</td><td rowspan="1" colspan="1">E</td></tr><tr><td rowspan="1" colspan="1"><italic><tp:taxon-name><tp:taxon-name-part taxon-name-part-type="genus" reg="Medinilla">Medinilla</tp:taxon-name-part> <tp:taxon-name-part taxon-name-part-type="species" reg="setigera">setigera</tp:taxon-name-part></tp:taxon-name></italic> (Blume) Miq.</td><td rowspan="1" colspan="1">N/E</td><td rowspan="1" colspan="1">NE</td><td rowspan="1" colspan="1">NE</td><td rowspan="1" colspan="1">S, E</td></tr><tr><td rowspan="1" colspan="1"><italic><tp:taxon-name><tp:taxon-name-part taxon-name-part-type="genus" reg="Medinilla">Medinilla</tp:taxon-name-part> <tp:taxon-name-part taxon-name-part-type="species" reg="ternifolia">ternifolia</tp:taxon-name-part></tp:taxon-name></italic> Triana*</td><td rowspan="1" colspan="1">E</td><td rowspan="1" colspan="1">NE</td><td rowspan="1" colspan="1">NE</td><td rowspan="1" colspan="1">S</td></tr><tr><td rowspan="1" colspan="1"><italic><tp:taxon-name><tp:taxon-name-part taxon-name-part-type="genus" reg="Medinilla">Medinilla</tp:taxon-name-part> <tp:taxon-name-part taxon-name-part-type="species" reg="teysmannii">teysmannii</tp:taxon-name-part></tp:taxon-name></italic> Miq.</td><td rowspan="1" colspan="1">N/E</td><td rowspan="1" colspan="1">NE</td><td rowspan="1" colspan="1">NE</td><td rowspan="1" colspan="1">S, E</td></tr><tr><td rowspan="1" colspan="1"><italic><tp:taxon-name><tp:taxon-name-part taxon-name-part-type="genus" reg="Melastoma">Melastoma</tp:taxon-name-part> <tp:taxon-name-part taxon-name-part-type="species" reg="malabathricum">malabathricum</tp:taxon-name-part></tp:taxon-name></italic> L.</td><td rowspan="1" colspan="1">N/E</td><td rowspan="1" colspan="1">NE</td><td rowspan="1" colspan="1">NE</td><td rowspan="1" colspan="1">S</td></tr><tr><td rowspan="1" colspan="1"><italic><tp:taxon-name><tp:taxon-name-part taxon-name-part-type="genus" reg="Memecylon">Memecylon</tp:taxon-name-part> <tp:taxon-name-part taxon-name-part-type="species" reg="sessilifolium">sessilifolium</tp:taxon-name-part></tp:taxon-name></italic> Merr.</td><td rowspan="1" colspan="1">E</td><td rowspan="1" colspan="1">NE</td><td rowspan="1" colspan="1">NE</td><td rowspan="1" colspan="1">B</td></tr><tr><td rowspan="1" colspan="1">
              <bold>
                <tp:taxon-name>
                  <tp:taxon-name-part taxon-name-part-type="family" reg="Meliaceae">Meliaceae</tp:taxon-name-part>
                </tp:taxon-name>
              </bold>
            </td><td rowspan="1" colspan="1"/><td rowspan="1" colspan="1"/><td rowspan="1" colspan="1"/><td rowspan="1" colspan="1"/></tr><tr><td rowspan="1" colspan="1"><italic><tp:taxon-name><tp:taxon-name-part taxon-name-part-type="genus" reg="Aglaia">Aglaia</tp:taxon-name-part> <tp:taxon-name-part taxon-name-part-type="species" reg="argentea">argentea</tp:taxon-name-part></tp:taxon-name></italic> Blume*</td><td rowspan="1" colspan="1">N/E</td><td rowspan="1" colspan="1">LC</td><td rowspan="1" colspan="1">NE</td><td rowspan="1" colspan="1">S</td></tr><tr><td rowspan="1" colspan="1"><italic><tp:taxon-name><tp:taxon-name-part taxon-name-part-type="genus" reg="Aglaia">Aglaia</tp:taxon-name-part> <tp:taxon-name-part taxon-name-part-type="species" reg="crassinervia">crassinervia</tp:taxon-name-part></tp:taxon-name></italic> Kurz ex Hiern</td><td rowspan="1" colspan="1">N/E</td><td rowspan="1" colspan="1">LC</td><td rowspan="1" colspan="1">NE</td><td rowspan="1" colspan="1">E</td></tr><tr><td rowspan="1" colspan="1"><italic><tp:taxon-name><tp:taxon-name-part taxon-name-part-type="genus" reg="Aglaia">Aglaia</tp:taxon-name-part> <tp:taxon-name-part taxon-name-part-type="species" reg="leucophylla">leucophylla</tp:taxon-name-part></tp:taxon-name></italic> King</td><td rowspan="1" colspan="1">N/E</td><td rowspan="1" colspan="1">LC</td><td rowspan="1" colspan="1">NE</td><td rowspan="1" colspan="1">B</td></tr><tr><td rowspan="1" colspan="1"><italic><tp:taxon-name><tp:taxon-name-part taxon-name-part-type="genus" reg="Aglaia">Aglaia</tp:taxon-name-part> <tp:taxon-name-part taxon-name-part-type="species" reg="pachyphylla">pachyphylla</tp:taxon-name-part></tp:taxon-name></italic> Miq.</td><td rowspan="1" colspan="1">N/E</td><td rowspan="1" colspan="1">LC</td><td rowspan="1" colspan="1">NE</td><td rowspan="1" colspan="1">E</td></tr><tr><td rowspan="1" colspan="1"><italic><tp:taxon-name><tp:taxon-name-part taxon-name-part-type="genus" reg="Aglaia">Aglaia</tp:taxon-name-part> <tp:taxon-name-part taxon-name-part-type="species" reg="rimosa">rimosa</tp:taxon-name-part></tp:taxon-name></italic> (Blanco) Merr.</td><td rowspan="1" colspan="1">N/E</td><td rowspan="1" colspan="1">LC</td><td rowspan="1" colspan="1">NE</td><td rowspan="1" colspan="1">A, C</td></tr><tr><td rowspan="1" colspan="1"><italic><tp:taxon-name><tp:taxon-name-part taxon-name-part-type="genus" reg="Aphanamixis">Aphanamixis</tp:taxon-name-part> <tp:taxon-name-part taxon-name-part-type="species" reg="polystachya">polystachya</tp:taxon-name-part></tp:taxon-name></italic> (Wall.) R.Parker</td><td rowspan="1" colspan="1">N/E</td><td rowspan="1" colspan="1">LC</td><td rowspan="1" colspan="1">NE</td><td rowspan="1" colspan="1">E</td></tr><tr><td rowspan="1" colspan="1"><italic><tp:taxon-name><tp:taxon-name-part taxon-name-part-type="genus" reg="Chisocheton">Chisocheton</tp:taxon-name-part> <tp:taxon-name-part taxon-name-part-type="species" reg="cumingianus">cumingianus</tp:taxon-name-part></tp:taxon-name></italic> (C.DC.) Harms</td><td rowspan="1" colspan="1">N/E</td><td rowspan="1" colspan="1">LC</td><td rowspan="1" colspan="1">NE</td><td rowspan="1" colspan="1">E, F, B</td></tr><tr><td rowspan="1" colspan="1"><italic><tp:taxon-name><tp:taxon-name-part taxon-name-part-type="genus" reg="Didymocheton">Didymocheton</tp:taxon-name-part> <tp:taxon-name-part taxon-name-part-type="species" reg="mollissimus">mollissimus</tp:taxon-name-part></tp:taxon-name></italic> (Spreng.) Mabb.</td><td rowspan="1" colspan="1">N/E</td><td rowspan="1" colspan="1">NE</td><td rowspan="1" colspan="1">NE</td><td rowspan="1" colspan="1">F</td></tr><tr><td rowspan="1" colspan="1"><italic><tp:taxon-name><tp:taxon-name-part taxon-name-part-type="genus" reg="Epicharis">Epicharis</tp:taxon-name-part> <tp:taxon-name-part taxon-name-part-type="species" reg="cuneata">cuneata</tp:taxon-name-part></tp:taxon-name></italic> (Hiern) Harms</td><td rowspan="1" colspan="1">N/E</td><td rowspan="1" colspan="1">LC</td><td rowspan="1" colspan="1">VU</td><td rowspan="1" colspan="1">E</td></tr><tr><td rowspan="1" colspan="1"><italic><tp:taxon-name><tp:taxon-name-part taxon-name-part-type="genus" reg="Goniocheton">Goniocheton</tp:taxon-name-part> <tp:taxon-name-part taxon-name-part-type="species" reg="arborescens">arborescens</tp:taxon-name-part></tp:taxon-name></italic> Blume</td><td rowspan="1" colspan="1">N/E</td><td rowspan="1" colspan="1">LC</td><td rowspan="1" colspan="1">NE</td><td rowspan="1" colspan="1">E</td></tr><tr><td rowspan="1" colspan="1"><italic><tp:taxon-name><tp:taxon-name-part taxon-name-part-type="genus" reg="Reinwardtiodendron">Reinwardtiodendron</tp:taxon-name-part> <tp:taxon-name-part taxon-name-part-type="species" reg="celebicum">celebicum</tp:taxon-name-part></tp:taxon-name></italic> Koord.</td><td rowspan="1" colspan="1">N/E</td><td rowspan="1" colspan="1">NE</td><td rowspan="1" colspan="1">NE</td><td rowspan="1" colspan="1">B</td></tr><tr><td rowspan="1" colspan="1"><italic><tp:taxon-name><tp:taxon-name-part taxon-name-part-type="genus" reg="Sandoricum">Sandoricum</tp:taxon-name-part> <tp:taxon-name-part taxon-name-part-type="species" reg="koetjape">koetjape</tp:taxon-name-part></tp:taxon-name></italic> (Burm.f.) Merr.</td><td rowspan="1" colspan="1">N/E</td><td rowspan="1" colspan="1">LC</td><td rowspan="1" colspan="1">NE</td><td rowspan="1" colspan="1">B</td></tr><tr><td rowspan="1" colspan="1"><italic><tp:taxon-name><tp:taxon-name-part taxon-name-part-type="genus" reg="Toona">Toona</tp:taxon-name-part> <tp:taxon-name-part taxon-name-part-type="species" reg="calantas">calantas</tp:taxon-name-part></tp:taxon-name></italic> Merr. &amp; Rolfe</td><td rowspan="1" colspan="1">N/E</td><td rowspan="1" colspan="1">DD</td><td rowspan="1" colspan="1">VU</td><td rowspan="1" colspan="1">B</td></tr><tr><td rowspan="1" colspan="1"><italic><tp:taxon-name><tp:taxon-name-part taxon-name-part-type="genus" reg="Vavaea">Vavaea</tp:taxon-name-part> <tp:taxon-name-part taxon-name-part-type="species" reg="amicorum">amicorum</tp:taxon-name-part></tp:taxon-name></italic> Benth.</td><td rowspan="1" colspan="1">N/E</td><td rowspan="1" colspan="1">LC</td><td rowspan="1" colspan="1">NE</td><td rowspan="1" colspan="1">E, C</td></tr><tr><td rowspan="1" colspan="1">
              <bold>
                <tp:taxon-name>
                  <tp:taxon-name-part taxon-name-part-type="family" reg="Moraceae">Moraceae</tp:taxon-name-part>
                </tp:taxon-name>
              </bold>
            </td><td rowspan="1" colspan="1"/><td rowspan="1" colspan="1"/><td rowspan="1" colspan="1"/><td rowspan="1" colspan="1"/></tr><tr><td rowspan="1" colspan="1"><italic><tp:taxon-name><tp:taxon-name-part taxon-name-part-type="genus" reg="Artocarpus">Artocarpus</tp:taxon-name-part> <tp:taxon-name-part taxon-name-part-type="species" reg="blancoi">blancoi</tp:taxon-name-part></tp:taxon-name></italic> (Elmer) Merr.*</td><td rowspan="1" colspan="1">E</td><td rowspan="1" colspan="1">LC</td><td rowspan="1" colspan="1">NE</td><td rowspan="1" colspan="1">S</td></tr><tr><td rowspan="1" colspan="1"><italic><tp:taxon-name><tp:taxon-name-part taxon-name-part-type="genus" reg="Artocarpus">Artocarpus</tp:taxon-name-part> <tp:taxon-name-part taxon-name-part-type="species" reg="lamellosus">lamellosus</tp:taxon-name-part></tp:taxon-name></italic> Blanco</td><td rowspan="1" colspan="1">E</td><td rowspan="1" colspan="1">NT</td><td rowspan="1" colspan="1">NE</td><td rowspan="1" colspan="1">B</td></tr><tr><td rowspan="1" colspan="1"><italic><tp:taxon-name><tp:taxon-name-part taxon-name-part-type="genus" reg="Artocarpus">Artocarpus</tp:taxon-name-part> <tp:taxon-name-part taxon-name-part-type="species" reg="rubrovenius">rubrovenius</tp:taxon-name-part></tp:taxon-name></italic> Warb.</td><td rowspan="1" colspan="1">E</td><td rowspan="1" colspan="1">NE</td><td rowspan="1" colspan="1">NE</td><td rowspan="1" colspan="1">A, C</td></tr><tr><td rowspan="1" colspan="1"><italic><tp:taxon-name><tp:taxon-name-part taxon-name-part-type="genus" reg="Artocarpus">Artocarpus</tp:taxon-name-part> <tp:taxon-name-part taxon-name-part-type="species" reg="treculianus">treculianus</tp:taxon-name-part></tp:taxon-name></italic> Elmer</td><td rowspan="1" colspan="1">E</td><td rowspan="1" colspan="1">LC</td><td rowspan="1" colspan="1">NE</td><td rowspan="1" colspan="1">E</td></tr><tr><td rowspan="1" colspan="1"><italic><tp:taxon-name><tp:taxon-name-part taxon-name-part-type="genus" reg="Ficus">Ficus</tp:taxon-name-part> <tp:taxon-name-part taxon-name-part-type="species" reg="ampelas">ampelas</tp:taxon-name-part></tp:taxon-name></italic> Burm.fil.</td><td rowspan="1" colspan="1">N/E</td><td rowspan="1" colspan="1">LC</td><td rowspan="1" colspan="1">NE</td><td rowspan="1" colspan="1">S, E, A, C</td></tr><tr><td rowspan="1" colspan="1"><italic><tp:taxon-name><tp:taxon-name-part taxon-name-part-type="genus" reg="Ficus">Ficus</tp:taxon-name-part> <tp:taxon-name-part taxon-name-part-type="species" reg="banahaensis">banahaensis</tp:taxon-name-part></tp:taxon-name></italic> Elmer</td><td rowspan="1" colspan="1">E</td><td rowspan="1" colspan="1">LC</td><td rowspan="1" colspan="1">NE</td><td rowspan="1" colspan="1">C</td></tr><tr><td rowspan="1" colspan="1"><italic><tp:taxon-name><tp:taxon-name-part taxon-name-part-type="genus" reg="Ficus">Ficus</tp:taxon-name-part> <tp:taxon-name-part taxon-name-part-type="species" reg="benjamina">benjamina</tp:taxon-name-part></tp:taxon-name></italic> L.</td><td rowspan="1" colspan="1">N/E</td><td rowspan="1" colspan="1">LC</td><td rowspan="1" colspan="1">NE</td><td rowspan="1" colspan="1">S</td></tr><tr><td rowspan="1" colspan="1"><italic><tp:taxon-name><tp:taxon-name-part taxon-name-part-type="genus" reg="Ficus">Ficus</tp:taxon-name-part> <tp:taxon-name-part taxon-name-part-type="species" reg="botryocarpa">botryocarpa</tp:taxon-name-part></tp:taxon-name></italic> Miq.</td><td rowspan="1" colspan="1">N/E</td><td rowspan="1" colspan="1">LC</td><td rowspan="1" colspan="1">NE</td><td rowspan="1" colspan="1">S, E</td></tr><tr><td rowspan="1" colspan="1"><italic><tp:taxon-name><tp:taxon-name-part taxon-name-part-type="genus" reg="Ficus">Ficus</tp:taxon-name-part> <tp:taxon-name-part taxon-name-part-type="species" reg="carpenteriana">carpenteriana</tp:taxon-name-part></tp:taxon-name></italic> Elmer</td><td rowspan="1" colspan="1">E</td><td rowspan="1" colspan="1">LC</td><td rowspan="1" colspan="1">NE</td><td rowspan="1" colspan="1">E</td></tr><tr><td rowspan="1" colspan="1"><italic><tp:taxon-name><tp:taxon-name-part taxon-name-part-type="genus" reg="Ficus">Ficus</tp:taxon-name-part> <tp:taxon-name-part taxon-name-part-type="species" reg="congesta">congesta</tp:taxon-name-part></tp:taxon-name></italic> Roxb.</td><td rowspan="1" colspan="1">N/E</td><td rowspan="1" colspan="1">LC</td><td rowspan="1" colspan="1">NE</td><td rowspan="1" colspan="1">S</td></tr><tr><td rowspan="1" colspan="1"><italic><tp:taxon-name><tp:taxon-name-part taxon-name-part-type="genus" reg="Ficus">Ficus</tp:taxon-name-part> <tp:taxon-name-part taxon-name-part-type="species" reg="cumingii">cumingii</tp:taxon-name-part></tp:taxon-name></italic> Miq.</td><td rowspan="1" colspan="1">N/E</td><td rowspan="1" colspan="1">LC</td><td rowspan="1" colspan="1">NE</td><td rowspan="1" colspan="1">E</td></tr><tr><td rowspan="1" colspan="1"><italic><tp:taxon-name><tp:taxon-name-part taxon-name-part-type="genus" reg="Ficus">Ficus</tp:taxon-name-part> <tp:taxon-name-part taxon-name-part-type="species" reg="fiskei">fiskei</tp:taxon-name-part></tp:taxon-name></italic> Elmer</td><td rowspan="1" colspan="1">E</td><td rowspan="1" colspan="1">LC</td><td rowspan="1" colspan="1">NE</td><td rowspan="1" colspan="1">S</td></tr><tr><td rowspan="1" colspan="1"><italic><tp:taxon-name><tp:taxon-name-part taxon-name-part-type="genus" reg="Ficus">Ficus</tp:taxon-name-part> <tp:taxon-name-part taxon-name-part-type="species" reg="gigantifolia">gigantifolia</tp:taxon-name-part></tp:taxon-name></italic> Merr.</td><td rowspan="1" colspan="1">E</td><td rowspan="1" colspan="1">NT</td><td rowspan="1" colspan="1">NE</td><td rowspan="1" colspan="1">S</td></tr><tr><td rowspan="1" colspan="1"><italic><tp:taxon-name><tp:taxon-name-part taxon-name-part-type="genus" reg="Ficus">Ficus</tp:taxon-name-part> <tp:taxon-name-part taxon-name-part-type="species" reg="gul">gul</tp:taxon-name-part></tp:taxon-name></italic> K.Schum. &amp; Lauterb.</td><td rowspan="1" colspan="1">N/E</td><td rowspan="1" colspan="1">LC</td><td rowspan="1" colspan="1">NE</td><td rowspan="1" colspan="1">E</td></tr><tr><td rowspan="1" colspan="1"><italic><tp:taxon-name><tp:taxon-name-part taxon-name-part-type="genus" reg="Ficus">Ficus</tp:taxon-name-part> <tp:taxon-name-part taxon-name-part-type="species" reg="heteropleura">heteropleura</tp:taxon-name-part></tp:taxon-name></italic> Blume</td><td rowspan="1" colspan="1">N/E</td><td rowspan="1" colspan="1">NE</td><td rowspan="1" colspan="1">NE</td><td rowspan="1" colspan="1">E</td></tr><tr><td rowspan="1" colspan="1"><italic><tp:taxon-name><tp:taxon-name-part taxon-name-part-type="genus" reg="Ficus">Ficus</tp:taxon-name-part></tp:taxon-name></italic> sp. 1</td><td rowspan="1" colspan="1">-</td><td rowspan="1" colspan="1">-</td><td rowspan="1" colspan="1">-</td><td rowspan="1" colspan="1">S</td></tr><tr><td rowspan="1" colspan="1"><italic><tp:taxon-name><tp:taxon-name-part taxon-name-part-type="genus" reg="Ficus">Ficus</tp:taxon-name-part></tp:taxon-name></italic> sp. 2</td><td rowspan="1" colspan="1">-</td><td rowspan="1" colspan="1">-</td><td rowspan="1" colspan="1">-</td><td rowspan="1" colspan="1">S</td></tr><tr><td rowspan="1" colspan="1"><italic><tp:taxon-name><tp:taxon-name-part taxon-name-part-type="genus" reg="Ficus">Ficus</tp:taxon-name-part></tp:taxon-name></italic> sp. 3</td><td rowspan="1" colspan="1">-</td><td rowspan="1" colspan="1">-</td><td rowspan="1" colspan="1">-</td><td rowspan="1" colspan="1">S</td></tr><tr><td rowspan="1" colspan="1"><italic><tp:taxon-name><tp:taxon-name-part taxon-name-part-type="genus" reg="Ficus">Ficus</tp:taxon-name-part> <tp:taxon-name-part taxon-name-part-type="species" reg="lepicarpa">lepicarpa</tp:taxon-name-part></tp:taxon-name></italic> Blume*</td><td rowspan="1" colspan="1">N/E</td><td rowspan="1" colspan="1">LC</td><td rowspan="1" colspan="1">NE</td><td rowspan="1" colspan="1">S</td></tr><tr><td rowspan="1" colspan="1"><italic><tp:taxon-name><tp:taxon-name-part taxon-name-part-type="genus" reg="Ficus">Ficus</tp:taxon-name-part> <tp:taxon-name-part taxon-name-part-type="species" reg="minahassae">minahassae</tp:taxon-name-part></tp:taxon-name></italic> (Teijism. &amp; Vriese) Miq.</td><td rowspan="1" colspan="1">N/E</td><td rowspan="1" colspan="1">LC</td><td rowspan="1" colspan="1">NE</td><td rowspan="1" colspan="1">S</td></tr><tr><td rowspan="1" colspan="1"><italic><tp:taxon-name><tp:taxon-name-part taxon-name-part-type="genus" reg="Ficus">Ficus</tp:taxon-name-part> <tp:taxon-name-part taxon-name-part-type="species" reg="odorata">odorata</tp:taxon-name-part></tp:taxon-name></italic> (Blanco) Merr.</td><td rowspan="1" colspan="1">E</td><td rowspan="1" colspan="1">LC</td><td rowspan="1" colspan="1">NE</td><td rowspan="1" colspan="1">S</td></tr><tr><td rowspan="1" colspan="1"><italic><tp:taxon-name><tp:taxon-name-part taxon-name-part-type="genus" reg="Ficus">Ficus</tp:taxon-name-part> <tp:taxon-name-part taxon-name-part-type="species" reg="ruficaulis">ruficaulis</tp:taxon-name-part></tp:taxon-name></italic> Merr.</td><td rowspan="1" colspan="1">N/E</td><td rowspan="1" colspan="1">LC</td><td rowspan="1" colspan="1">NE</td><td rowspan="1" colspan="1">E</td></tr><tr><td rowspan="1" colspan="1"><italic><tp:taxon-name><tp:taxon-name-part taxon-name-part-type="genus" reg="Ficus">Ficus</tp:taxon-name-part> <tp:taxon-name-part taxon-name-part-type="species" reg="sagittata">sagittata</tp:taxon-name-part></tp:taxon-name></italic> Vahl</td><td rowspan="1" colspan="1">N/E</td><td rowspan="1" colspan="1">LC</td><td rowspan="1" colspan="1">NE</td><td rowspan="1" colspan="1">E</td></tr><tr><td rowspan="1" colspan="1"><italic><tp:taxon-name><tp:taxon-name-part taxon-name-part-type="genus" reg="Ficus">Ficus</tp:taxon-name-part> <tp:taxon-name-part taxon-name-part-type="species" reg="scaberrima">scaberrima</tp:taxon-name-part></tp:taxon-name></italic> Blume</td><td rowspan="1" colspan="1">N/E</td><td rowspan="1" colspan="1">LC</td><td rowspan="1" colspan="1">NE</td><td rowspan="1" colspan="1">E</td></tr><tr><td rowspan="1" colspan="1"><italic><tp:taxon-name><tp:taxon-name-part taxon-name-part-type="genus" reg="Ficus">Ficus</tp:taxon-name-part> <tp:taxon-name-part taxon-name-part-type="species" reg="septica">septica</tp:taxon-name-part></tp:taxon-name></italic> Burm.f.</td><td rowspan="1" colspan="1">N/E</td><td rowspan="1" colspan="1">LC</td><td rowspan="1" colspan="1">NE</td><td rowspan="1" colspan="1">E</td></tr><tr><td rowspan="1" colspan="1"><italic><tp:taxon-name><tp:taxon-name-part taxon-name-part-type="genus" reg="Ficus">Ficus</tp:taxon-name-part> <tp:taxon-name-part taxon-name-part-type="species" reg="subulata">subulata</tp:taxon-name-part></tp:taxon-name></italic> Blume</td><td rowspan="1" colspan="1">N/E</td><td rowspan="1" colspan="1">LC</td><td rowspan="1" colspan="1">NE</td><td rowspan="1" colspan="1">E</td></tr><tr><td rowspan="1" colspan="1"><italic><tp:taxon-name><tp:taxon-name-part taxon-name-part-type="genus" reg="Ficus">Ficus</tp:taxon-name-part> <tp:taxon-name-part taxon-name-part-type="species" reg="sumatrana">sumatrana</tp:taxon-name-part></tp:taxon-name></italic> (Miq.) Miq.</td><td rowspan="1" colspan="1">N/E</td><td rowspan="1" colspan="1">LC</td><td rowspan="1" colspan="1">NE</td><td rowspan="1" colspan="1">E</td></tr><tr><td rowspan="1" colspan="1"><italic><tp:taxon-name><tp:taxon-name-part taxon-name-part-type="genus" reg="Ficus">Ficus</tp:taxon-name-part> <tp:taxon-name-part taxon-name-part-type="species" reg="ulmifolia">ulmifolia</tp:taxon-name-part></tp:taxon-name></italic> Lam.</td><td rowspan="1" colspan="1">E</td><td rowspan="1" colspan="1">LC</td><td rowspan="1" colspan="1">NE</td><td rowspan="1" colspan="1">S</td></tr><tr><td rowspan="1" colspan="1">
              <bold>
                <tp:taxon-name>
                  <tp:taxon-name-part taxon-name-part-type="family" reg="Musaceae">Musaceae</tp:taxon-name-part>
                </tp:taxon-name>
              </bold>
            </td><td rowspan="1" colspan="1"/><td rowspan="1" colspan="1"/><td rowspan="1" colspan="1"/><td rowspan="1" colspan="1"/></tr><tr><td rowspan="1" colspan="1"><italic><tp:taxon-name><tp:taxon-name-part taxon-name-part-type="genus" reg="Musa">Musa</tp:taxon-name-part> <tp:taxon-name-part taxon-name-part-type="species" reg="acuminata">acuminata</tp:taxon-name-part></tp:taxon-name></italic> Colla</td><td rowspan="1" colspan="1">N/E</td><td rowspan="1" colspan="1">LC</td><td rowspan="1" colspan="1">NE</td><td rowspan="1" colspan="1">E</td></tr><tr><td rowspan="1" colspan="1">
              <bold>
                <tp:taxon-name>
                  <tp:taxon-name-part taxon-name-part-type="family" reg="Myricaceae">Myricaceae</tp:taxon-name-part>
                </tp:taxon-name>
              </bold>
            </td><td rowspan="1" colspan="1"/><td rowspan="1" colspan="1"/><td rowspan="1" colspan="1"/><td rowspan="1" colspan="1"/></tr><tr><td rowspan="1" colspan="1"><italic><tp:taxon-name><tp:taxon-name-part taxon-name-part-type="genus" reg="Myrica">Myrica</tp:taxon-name-part> <tp:taxon-name-part taxon-name-part-type="species" reg="javanica">javanica</tp:taxon-name-part></tp:taxon-name></italic> Blume</td><td rowspan="1" colspan="1">N/E</td><td rowspan="1" colspan="1">LC</td><td rowspan="1" colspan="1">NE</td><td rowspan="1" colspan="1">B</td></tr><tr><td rowspan="1" colspan="1">
              <bold>
                <tp:taxon-name>
                  <tp:taxon-name-part taxon-name-part-type="family" reg="Myristicaceae">Myristicaceae</tp:taxon-name-part>
                </tp:taxon-name>
              </bold>
            </td><td rowspan="1" colspan="1"/><td rowspan="1" colspan="1"/><td rowspan="1" colspan="1"/><td rowspan="1" colspan="1"/></tr><tr><td rowspan="1" colspan="1"><italic><tp:taxon-name><tp:taxon-name-part taxon-name-part-type="genus" reg="Endocomia">Endocomia</tp:taxon-name-part> <tp:taxon-name-part taxon-name-part-type="species" reg="macrocoma">macrocoma</tp:taxon-name-part></tp:taxon-name></italic> (Miq.) W.J.de Wilde</td><td rowspan="1" colspan="1">N/E</td><td rowspan="1" colspan="1">LC</td><td rowspan="1" colspan="1">NE</td><td rowspan="1" colspan="1">E</td></tr><tr><td rowspan="1" colspan="1"><italic><tp:taxon-name><tp:taxon-name-part taxon-name-part-type="genus" reg="Horsfieldia">Horsfieldia</tp:taxon-name-part> <tp:taxon-name-part taxon-name-part-type="species" reg="ardisiifolia">ardisiifolia</tp:taxon-name-part></tp:taxon-name></italic> (A.DC.) Warb.</td><td rowspan="1" colspan="1">E</td><td rowspan="1" colspan="1">VU</td><td rowspan="1" colspan="1">NE</td><td rowspan="1" colspan="1">A</td></tr><tr><td rowspan="1" colspan="1"><italic><tp:taxon-name><tp:taxon-name-part taxon-name-part-type="genus" reg="Horsfieldia">Horsfieldia</tp:taxon-name-part> <tp:taxon-name-part taxon-name-part-type="species" reg="samarensis">samarensis</tp:taxon-name-part></tp:taxon-name></italic> W.J.de Wilde</td><td rowspan="1" colspan="1">SE</td><td rowspan="1" colspan="1">CR</td><td rowspan="1" colspan="1">VU</td><td rowspan="1" colspan="1">A</td></tr><tr><td rowspan="1" colspan="1"><italic><tp:taxon-name><tp:taxon-name-part taxon-name-part-type="genus" reg="Knema">Knema</tp:taxon-name-part> <tp:taxon-name-part taxon-name-part-type="species" reg="glomerata">glomerata</tp:taxon-name-part></tp:taxon-name></italic> (Blanco) Merr.</td><td rowspan="1" colspan="1">N/E</td><td rowspan="1" colspan="1">LC</td><td rowspan="1" colspan="1">NE</td><td rowspan="1" colspan="1">E</td></tr><tr><td rowspan="1" colspan="1"><tp:taxon-name><tp:taxon-name-part taxon-name-part-type="genus" reg="Knema">Knema</tp:taxon-name-part> <tp:taxon-name-part taxon-name-part-type="species" reg="stellata">stellata</tp:taxon-name-part> <tp:taxon-name-part taxon-name-part-type="infraspecific-rank">subsp.</tp:taxon-name-part> <tp:taxon-name-part taxon-name-part-type="variety" reg="stellata">stellata</tp:taxon-name-part></tp:taxon-name> Merr.</td><td rowspan="1" colspan="1">SE</td><td rowspan="1" colspan="1">NT</td><td rowspan="1" colspan="1">NE</td><td rowspan="1" colspan="1">A</td></tr><tr><td rowspan="1" colspan="1"><italic><tp:taxon-name><tp:taxon-name-part taxon-name-part-type="genus" reg="Knema">Knema</tp:taxon-name-part> <tp:taxon-name-part taxon-name-part-type="species" reg="tomentella">tomentella</tp:taxon-name-part></tp:taxon-name></italic> (Miq.) Warb.</td><td rowspan="1" colspan="1">N/E</td><td rowspan="1" colspan="1">LC</td><td rowspan="1" colspan="1">NE</td><td rowspan="1" colspan="1">E</td></tr><tr><td rowspan="1" colspan="1"><italic><tp:taxon-name><tp:taxon-name-part taxon-name-part-type="genus" reg="Myristica">Myristica</tp:taxon-name-part> <tp:taxon-name-part taxon-name-part-type="species" reg="agusanensis">agusanensis</tp:taxon-name-part></tp:taxon-name></italic> Elmer</td><td rowspan="1" colspan="1">E</td><td rowspan="1" colspan="1">NT</td><td rowspan="1" colspan="1">NE</td><td rowspan="1" colspan="1">B</td></tr><tr><td rowspan="1" colspan="1"><italic><tp:taxon-name><tp:taxon-name-part taxon-name-part-type="genus" reg="Myristica">Myristica</tp:taxon-name-part> <tp:taxon-name-part taxon-name-part-type="species" reg="cumingii">cumingii</tp:taxon-name-part></tp:taxon-name></italic> Warb.</td><td rowspan="1" colspan="1">E</td><td rowspan="1" colspan="1">LC</td><td rowspan="1" colspan="1">NE</td><td rowspan="1" colspan="1">E</td></tr><tr><td rowspan="1" colspan="1"><italic><tp:taxon-name><tp:taxon-name-part taxon-name-part-type="genus" reg="Myristica">Myristica</tp:taxon-name-part> <tp:taxon-name-part taxon-name-part-type="species" reg="fragrans">fragrans</tp:taxon-name-part></tp:taxon-name></italic> Houtt.</td><td rowspan="1" colspan="1">N/E</td><td rowspan="1" colspan="1">DD</td><td rowspan="1" colspan="1">NE</td><td rowspan="1" colspan="1">B</td></tr><tr><td rowspan="1" colspan="1"><italic><tp:taxon-name><tp:taxon-name-part taxon-name-part-type="genus" reg="Myristica">Myristica</tp:taxon-name-part> <tp:taxon-name-part taxon-name-part-type="species" reg="mindanaensis">mindanaensis</tp:taxon-name-part></tp:taxon-name></italic> Warb.</td><td rowspan="1" colspan="1">N/E</td><td rowspan="1" colspan="1">NE</td><td rowspan="1" colspan="1">NE</td><td rowspan="1" colspan="1">B</td></tr><tr><td rowspan="1" colspan="1"><italic><tp:taxon-name><tp:taxon-name-part taxon-name-part-type="genus" reg="Myristica">Myristica</tp:taxon-name-part> <tp:taxon-name-part taxon-name-part-type="species" reg="philippensis">philippensis</tp:taxon-name-part></tp:taxon-name></italic> Lam.</td><td rowspan="1" colspan="1">E</td><td rowspan="1" colspan="1">LC</td><td rowspan="1" colspan="1">NE</td><td rowspan="1" colspan="1">S</td></tr><tr><td rowspan="1" colspan="1"><italic><tp:taxon-name><tp:taxon-name-part taxon-name-part-type="genus" reg="Myristica">Myristica</tp:taxon-name-part> <tp:taxon-name-part taxon-name-part-type="species" reg="pilosigemma">pilosigemma</tp:taxon-name-part></tp:taxon-name></italic> W.J.dc Wilde</td><td rowspan="1" colspan="1">E</td><td rowspan="1" colspan="1">CR</td><td rowspan="1" colspan="1">OTS</td><td rowspan="1" colspan="1">A</td></tr><tr><td rowspan="1" colspan="1">
              <bold>
                <tp:taxon-name>
                  <tp:taxon-name-part taxon-name-part-type="family" reg="Myrtaceae">Myrtaceae</tp:taxon-name-part>
                </tp:taxon-name>
              </bold>
            </td><td rowspan="1" colspan="1"/><td rowspan="1" colspan="1"/><td rowspan="1" colspan="1"/><td rowspan="1" colspan="1"/></tr><tr><td rowspan="1" colspan="1"><italic><tp:taxon-name><tp:taxon-name-part taxon-name-part-type="genus" reg="Eugenia">Eugenia</tp:taxon-name-part> <tp:taxon-name-part taxon-name-part-type="species" reg="aherniana">aherniana</tp:taxon-name-part></tp:taxon-name></italic> C.B. Rob.</td><td rowspan="1" colspan="1">N/E</td><td rowspan="1" colspan="1">LC</td><td rowspan="1" colspan="1">NE</td><td rowspan="1" colspan="1">S</td></tr><tr><td rowspan="1" colspan="1"><italic><tp:taxon-name><tp:taxon-name-part taxon-name-part-type="genus" reg="Eugenia">Eugenia</tp:taxon-name-part> <tp:taxon-name-part taxon-name-part-type="species" reg="tulanan">tulanan</tp:taxon-name-part></tp:taxon-name></italic> Merr.</td><td rowspan="1" colspan="1">E</td><td rowspan="1" colspan="1">NE</td><td rowspan="1" colspan="1">NE</td><td rowspan="1" colspan="1">B, E</td></tr><tr><td rowspan="1" colspan="1"><italic><tp:taxon-name><tp:taxon-name-part taxon-name-part-type="genus" reg="Syzygium">Syzygium</tp:taxon-name-part> <tp:taxon-name-part taxon-name-part-type="species" reg="albayense">albayense</tp:taxon-name-part></tp:taxon-name></italic> Merr.</td><td rowspan="1" colspan="1">E</td><td rowspan="1" colspan="1">CR</td><td rowspan="1" colspan="1">NE</td><td rowspan="1" colspan="1">B</td></tr><tr><td rowspan="1" colspan="1"><italic><tp:taxon-name><tp:taxon-name-part taxon-name-part-type="genus" reg="Syzygium">Syzygium</tp:taxon-name-part> <tp:taxon-name-part taxon-name-part-type="species" reg="crassibracteatum">crassibracteatum</tp:taxon-name-part></tp:taxon-name></italic> (Merr.) Merr.</td><td rowspan="1" colspan="1">E</td><td rowspan="1" colspan="1">EN</td><td rowspan="1" colspan="1">NE</td><td rowspan="1" colspan="1">B</td></tr><tr><td rowspan="1" colspan="1"><italic><tp:taxon-name><tp:taxon-name-part taxon-name-part-type="genus" reg="Syzygium">Syzygium</tp:taxon-name-part> <tp:taxon-name-part taxon-name-part-type="species" reg="hutchinsonii">hutchinsonii</tp:taxon-name-part></tp:taxon-name></italic> (C.B.Robinson) Merr.</td><td rowspan="1" colspan="1">E</td><td rowspan="1" colspan="1">CR</td><td rowspan="1" colspan="1">NE</td><td rowspan="1" colspan="1">B</td></tr><tr><td rowspan="1" colspan="1"><italic><tp:taxon-name><tp:taxon-name-part taxon-name-part-type="genus" reg="Syzygium">Syzygium</tp:taxon-name-part> <tp:taxon-name-part taxon-name-part-type="species" reg="polycephaloides">polycephaloides</tp:taxon-name-part></tp:taxon-name></italic> (C.B.Rob.) Merr.</td><td rowspan="1" colspan="1">N/E</td><td rowspan="1" colspan="1">NE</td><td rowspan="1" colspan="1">NE</td><td rowspan="1" colspan="1">S, B</td></tr><tr><td rowspan="1" colspan="1"><italic><tp:taxon-name><tp:taxon-name-part taxon-name-part-type="genus" reg="Syzygium">Syzygium</tp:taxon-name-part> <tp:taxon-name-part taxon-name-part-type="species" reg="simile">simile</tp:taxon-name-part></tp:taxon-name></italic> (Merr.) Merr.</td><td rowspan="1" colspan="1">N/E</td><td rowspan="1" colspan="1">NT</td><td rowspan="1" colspan="1">NE</td><td rowspan="1" colspan="1">F</td></tr><tr><td rowspan="1" colspan="1"><italic><tp:taxon-name><tp:taxon-name-part taxon-name-part-type="genus" reg="Syzygium">Syzygium</tp:taxon-name-part> <tp:taxon-name-part taxon-name-part-type="species" reg="striatulum">striatulum</tp:taxon-name-part></tp:taxon-name></italic> (C.B.Rob.) Merr.</td><td rowspan="1" colspan="1">E</td><td rowspan="1" colspan="1">VU</td><td rowspan="1" colspan="1">NE</td><td rowspan="1" colspan="1">B</td></tr><tr><td rowspan="1" colspan="1"><italic><tp:taxon-name><tp:taxon-name-part taxon-name-part-type="genus" reg="Tristaniopsis">Tristaniopsis</tp:taxon-name-part> <tp:taxon-name-part taxon-name-part-type="species" reg="littoralis">littoralis</tp:taxon-name-part></tp:taxon-name></italic> (Merr.) Peter G.Wilson &amp; J.T.Waterh.</td><td rowspan="1" colspan="1">E</td><td rowspan="1" colspan="1">EN</td><td rowspan="1" colspan="1">VU</td><td rowspan="1" colspan="1">S</td></tr><tr><td rowspan="1" colspan="1"><italic><tp:taxon-name><tp:taxon-name-part taxon-name-part-type="genus" reg="Tristaniopsis">Tristaniopsis</tp:taxon-name-part> <tp:taxon-name-part taxon-name-part-type="species" reg="micrantha">micrantha</tp:taxon-name-part></tp:taxon-name></italic> (Merr.) Peter G.Wilson &amp; J.T.Waterh.</td><td rowspan="1" colspan="1">E</td><td rowspan="1" colspan="1">EN</td><td rowspan="1" colspan="1">NE</td><td rowspan="1" colspan="1">F, B</td></tr><tr><td rowspan="1" colspan="1"><italic><tp:taxon-name><tp:taxon-name-part taxon-name-part-type="genus" reg="Xanthostemon">Xanthostemon</tp:taxon-name-part> <tp:taxon-name-part taxon-name-part-type="species" reg="philippinensis">philippinensis</tp:taxon-name-part></tp:taxon-name></italic> Merr.</td><td rowspan="1" colspan="1">E</td><td rowspan="1" colspan="1">VU</td><td rowspan="1" colspan="1">CR</td><td rowspan="1" colspan="1">F</td></tr><tr><td rowspan="1" colspan="1">
              <bold>
                <tp:taxon-name>
                  <tp:taxon-name-part taxon-name-part-type="family" reg="Nepenthaceae">Nepenthaceae</tp:taxon-name-part>
                </tp:taxon-name>
              </bold>
            </td><td rowspan="1" colspan="1"/><td rowspan="1" colspan="1"/><td rowspan="1" colspan="1"/><td rowspan="1" colspan="1"/></tr><tr><td rowspan="1" colspan="1"><italic><tp:taxon-name><tp:taxon-name-part taxon-name-part-type="genus" reg="Nepenthes">Nepenthes</tp:taxon-name-part> <tp:taxon-name-part taxon-name-part-type="species" reg="alata">alata</tp:taxon-name-part></tp:taxon-name></italic> Blanco</td><td rowspan="1" colspan="1">E</td><td rowspan="1" colspan="1">LC</td><td rowspan="1" colspan="1">NE</td><td rowspan="1" colspan="1">E</td></tr><tr><td rowspan="1" colspan="1"><italic><tp:taxon-name><tp:taxon-name-part taxon-name-part-type="genus" reg="Nepenthes">Nepenthes</tp:taxon-name-part> <tp:taxon-name-part taxon-name-part-type="species" reg="graciliflora">graciliflora</tp:taxon-name-part></tp:taxon-name></italic> Elmer</td><td rowspan="1" colspan="1">E</td><td rowspan="1" colspan="1">LC</td><td rowspan="1" colspan="1">NE</td><td rowspan="1" colspan="1">E</td></tr><tr><td rowspan="1" colspan="1"><italic><tp:taxon-name><tp:taxon-name-part taxon-name-part-type="genus" reg="Nepenthes">Nepenthes</tp:taxon-name-part> <tp:taxon-name-part taxon-name-part-type="species" reg="samar">samar</tp:taxon-name-part></tp:taxon-name></italic> Jebb &amp; Cheek</td><td rowspan="1" colspan="1">SE</td><td rowspan="1" colspan="1">NE</td><td rowspan="1" colspan="1">CR</td><td rowspan="1" colspan="1">D, A</td></tr><tr><td rowspan="1" colspan="1">
              <bold>
                <tp:taxon-name>
                  <tp:taxon-name-part taxon-name-part-type="family" reg="Nephrolepidaceae">Nephrolepidaceae</tp:taxon-name-part>
                </tp:taxon-name>
              </bold>
            </td><td rowspan="1" colspan="1"/><td rowspan="1" colspan="1"/><td rowspan="1" colspan="1"/><td rowspan="1" colspan="1"/></tr><tr><td rowspan="1" colspan="1"><italic><tp:taxon-name><tp:taxon-name-part taxon-name-part-type="genus" reg="Nephrolepis">Nephrolepis</tp:taxon-name-part> <tp:taxon-name-part taxon-name-part-type="species" reg="falcata">falcata</tp:taxon-name-part></tp:taxon-name></italic> (Cav.) C.Chr.</td><td rowspan="1" colspan="1">N/E</td><td rowspan="1" colspan="1">NE</td><td rowspan="1" colspan="1">NE</td><td rowspan="1" colspan="1">G</td></tr><tr><td rowspan="1" colspan="1">
              <bold>
                <tp:taxon-name>
                  <tp:taxon-name-part taxon-name-part-type="family" reg="Ochnaceae">Ochnaceae</tp:taxon-name-part>
                </tp:taxon-name>
              </bold>
            </td><td rowspan="1" colspan="1"/><td rowspan="1" colspan="1"/><td rowspan="1" colspan="1"/><td rowspan="1" colspan="1"/></tr><tr><td rowspan="1" colspan="1"><italic><tp:taxon-name><tp:taxon-name-part taxon-name-part-type="genus" reg="Neckia">Neckia</tp:taxon-name-part> <tp:taxon-name-part taxon-name-part-type="species" reg="serrata">serrata</tp:taxon-name-part></tp:taxon-name></italic> Korth.</td><td rowspan="1" colspan="1">N/E</td><td rowspan="1" colspan="1">NE</td><td rowspan="1" colspan="1">OTS</td><td rowspan="1" colspan="1">E</td></tr><tr><td rowspan="1" colspan="1">
              <bold>
                <tp:taxon-name>
                  <tp:taxon-name-part taxon-name-part-type="family" reg="Olacaceae">Olacaceae</tp:taxon-name-part>
                </tp:taxon-name>
              </bold>
            </td><td rowspan="1" colspan="1"/><td rowspan="1" colspan="1"/><td rowspan="1" colspan="1"/><td rowspan="1" colspan="1"/></tr><tr><td rowspan="1" colspan="1"><italic><tp:taxon-name><tp:taxon-name-part taxon-name-part-type="genus" reg="Anacolosa">Anacolosa</tp:taxon-name-part> <tp:taxon-name-part taxon-name-part-type="species" reg="frutescens">frutescens</tp:taxon-name-part></tp:taxon-name></italic> (Blume) Blume</td><td rowspan="1" colspan="1">N/E</td><td rowspan="1" colspan="1">LC</td><td rowspan="1" colspan="1">NE</td><td rowspan="1" colspan="1">E</td></tr><tr><td rowspan="1" colspan="1"><italic><tp:taxon-name><tp:taxon-name-part taxon-name-part-type="genus" reg="Strombosia">Strombosia</tp:taxon-name-part> <tp:taxon-name-part taxon-name-part-type="species" reg="philippinensis">philippinensis</tp:taxon-name-part></tp:taxon-name></italic> (Baill.) Rolfe</td><td rowspan="1" colspan="1">N/E</td><td rowspan="1" colspan="1">LC</td><td rowspan="1" colspan="1">NE</td><td rowspan="1" colspan="1">B</td></tr><tr><td rowspan="1" colspan="1">
              <bold>
                <tp:taxon-name>
                  <tp:taxon-name-part taxon-name-part-type="family" reg="Orchidaceae">Orchidaceae</tp:taxon-name-part>
                </tp:taxon-name>
              </bold>
            </td><td rowspan="1" colspan="1"/><td rowspan="1" colspan="1"/><td rowspan="1" colspan="1"/><td rowspan="1" colspan="1"/></tr><tr><td rowspan="1" colspan="1"><tp:taxon-name><tp:taxon-name-part taxon-name-part-type="genus" reg="Acriopsis">Acriopsis</tp:taxon-name-part> <tp:taxon-name-part taxon-name-part-type="species" reg="liliifolia">liliifolia</tp:taxon-name-part> <tp:taxon-name-part taxon-name-part-type="infraspecific-rank">var.</tp:taxon-name-part> <tp:taxon-name-part taxon-name-part-type="variety" reg="liliifolia">liliifolia</tp:taxon-name-part></tp:taxon-name> (J.Koenig) Ormerod*</td><td rowspan="1" colspan="1">N/E</td><td rowspan="1" colspan="1">NE</td><td rowspan="1" colspan="1">NE</td><td rowspan="1" colspan="1">S</td></tr><tr><td rowspan="1" colspan="1"><italic><tp:taxon-name><tp:taxon-name-part taxon-name-part-type="genus" reg="Agrostophyllum">Agrostophyllum</tp:taxon-name-part> <tp:taxon-name-part taxon-name-part-type="species" reg="loheri">loheri</tp:taxon-name-part></tp:taxon-name></italic> Ormerod</td><td rowspan="1" colspan="1">E</td><td rowspan="1" colspan="1">NE</td><td rowspan="1" colspan="1">NE</td><td rowspan="1" colspan="1">M</td></tr><tr><td rowspan="1" colspan="1"><italic><tp:taxon-name><tp:taxon-name-part taxon-name-part-type="genus" reg="Appendicula">Appendicula</tp:taxon-name-part> <tp:taxon-name-part taxon-name-part-type="species" reg="laxifolia">laxifolia</tp:taxon-name-part></tp:taxon-name></italic> J.J.Sm.*</td><td rowspan="1" colspan="1">N/E</td><td rowspan="1" colspan="1">NE</td><td rowspan="1" colspan="1">NE</td><td rowspan="1" colspan="1">S</td></tr><tr><td rowspan="1" colspan="1"><italic><tp:taxon-name><tp:taxon-name-part taxon-name-part-type="genus" reg="Appendicula">Appendicula</tp:taxon-name-part> <tp:taxon-name-part taxon-name-part-type="species" reg="leytensis">leytensis</tp:taxon-name-part></tp:taxon-name></italic> Ames</td><td rowspan="1" colspan="1">E</td><td rowspan="1" colspan="1">NE</td><td rowspan="1" colspan="1">NE</td><td rowspan="1" colspan="1">M</td></tr><tr><td rowspan="1" colspan="1"><tp:taxon-name><tp:taxon-name-part taxon-name-part-type="genus" reg="Appendicula">Appendicula</tp:taxon-name-part> <tp:taxon-name-part taxon-name-part-type="species" reg="reflexa">reflexa</tp:taxon-name-part> <tp:taxon-name-part taxon-name-part-type="infraspecific-rank">var.</tp:taxon-name-part> <tp:taxon-name-part taxon-name-part-type="variety" reg="reflexa">reflexa</tp:taxon-name-part></tp:taxon-name> Blume*</td><td rowspan="1" colspan="1">N/E</td><td rowspan="1" colspan="1">NE</td><td rowspan="1" colspan="1">NE</td><td rowspan="1" colspan="1">S</td></tr><tr><td rowspan="1" colspan="1"><italic><tp:taxon-name><tp:taxon-name-part taxon-name-part-type="genus" reg="Brachypeza">Brachypeza</tp:taxon-name-part> <tp:taxon-name-part taxon-name-part-type="species" reg="unguiculata">unguiculata</tp:taxon-name-part></tp:taxon-name></italic> (Lindl.) Kocyan &amp; Schuit.</td><td rowspan="1" colspan="1">N/E</td><td rowspan="1" colspan="1">NE</td><td rowspan="1" colspan="1">NE</td><td rowspan="1" colspan="1">S</td></tr><tr><td rowspan="1" colspan="1"><italic><tp:taxon-name><tp:taxon-name-part taxon-name-part-type="genus" reg="Bulbophyllum">Bulbophyllum</tp:taxon-name-part> <tp:taxon-name-part taxon-name-part-type="species" reg="leytense">leytense</tp:taxon-name-part></tp:taxon-name></italic> Ames</td><td rowspan="1" colspan="1">E</td><td rowspan="1" colspan="1">NE</td><td rowspan="1" colspan="1">NE</td><td rowspan="1" colspan="1">M</td></tr><tr><td rowspan="1" colspan="1"><italic><tp:taxon-name><tp:taxon-name-part taxon-name-part-type="genus" reg="Bulbophyllum">Bulbophyllum</tp:taxon-name-part> <tp:taxon-name-part taxon-name-part-type="species" reg="loherianum">loherianum</tp:taxon-name-part></tp:taxon-name></italic> (Kraenzl.) Ames</td><td rowspan="1" colspan="1">E</td><td rowspan="1" colspan="1">NE</td><td rowspan="1" colspan="1">EN</td><td rowspan="1" colspan="1">M</td></tr><tr><td rowspan="1" colspan="1"><italic><tp:taxon-name><tp:taxon-name-part taxon-name-part-type="genus" reg="Bulbophyllum">Bulbophyllum</tp:taxon-name-part> <tp:taxon-name-part taxon-name-part-type="species" reg="longiflorum">longiflorum</tp:taxon-name-part></tp:taxon-name></italic> Thouars</td><td rowspan="1" colspan="1">N/E</td><td rowspan="1" colspan="1">NE</td><td rowspan="1" colspan="1">NE</td><td rowspan="1" colspan="1">E</td></tr><tr><td rowspan="1" colspan="1"><italic><tp:taxon-name><tp:taxon-name-part taxon-name-part-type="genus" reg="Bulbophyllum">Bulbophyllum</tp:taxon-name-part> <tp:taxon-name-part taxon-name-part-type="species" reg="maquilingense">maquilingense</tp:taxon-name-part></tp:taxon-name></italic> Ames &amp; Quisumb.</td><td rowspan="1" colspan="1">E</td><td rowspan="1" colspan="1">NE</td><td rowspan="1" colspan="1">NE</td><td rowspan="1" colspan="1">M</td></tr><tr><td rowspan="1" colspan="1"><tp:taxon-name><tp:taxon-name-part taxon-name-part-type="genus" reg="Bulbophyllum">Bulbophyllum</tp:taxon-name-part> <tp:taxon-name-part taxon-name-part-type="species" reg="mucronatum">mucronatum</tp:taxon-name-part> <tp:taxon-name-part taxon-name-part-type="infraspecific-rank">subsp.</tp:taxon-name-part> <tp:taxon-name-part taxon-name-part-type="variety" reg="alagense">alagense</tp:taxon-name-part></tp:taxon-name> (Ames) J.J.Verm. &amp; P.O'Byrne</td><td rowspan="1" colspan="1">N/E</td><td rowspan="1" colspan="1">NE</td><td rowspan="1" colspan="1">NE</td><td rowspan="1" colspan="1">M</td></tr><tr><td rowspan="1" colspan="1"><italic><tp:taxon-name><tp:taxon-name-part taxon-name-part-type="genus" reg="Calanthe">Calanthe</tp:taxon-name-part> <tp:taxon-name-part taxon-name-part-type="species" reg="furcata">furcata</tp:taxon-name-part></tp:taxon-name></italic> Bateman ex Lindl.</td><td rowspan="1" colspan="1">E</td><td rowspan="1" colspan="1">NE</td><td rowspan="1" colspan="1">NE</td><td rowspan="1" colspan="1">S</td></tr><tr><td rowspan="1" colspan="1"><italic><tp:taxon-name><tp:taxon-name-part taxon-name-part-type="genus" reg="Calanthe">Calanthe</tp:taxon-name-part> <tp:taxon-name-part taxon-name-part-type="species" reg="triplicata">triplicata</tp:taxon-name-part></tp:taxon-name></italic> (Willemet) Ames</td><td rowspan="1" colspan="1">N/E</td><td rowspan="1" colspan="1">NE</td><td rowspan="1" colspan="1">NE</td><td rowspan="1" colspan="1">S</td></tr><tr><td rowspan="1" colspan="1"><italic><tp:taxon-name><tp:taxon-name-part taxon-name-part-type="genus" reg="Coelogyne">Coelogyne</tp:taxon-name-part> <tp:taxon-name-part taxon-name-part-type="species" reg="asperata">asperata</tp:taxon-name-part></tp:taxon-name></italic> Lindl.</td><td rowspan="1" colspan="1">N/E</td><td rowspan="1" colspan="1">NE</td><td rowspan="1" colspan="1">NE</td><td rowspan="1" colspan="1">E</td></tr><tr><td rowspan="1" colspan="1"><italic><tp:taxon-name><tp:taxon-name-part taxon-name-part-type="genus" reg="Coelogyne">Coelogyne</tp:taxon-name-part> <tp:taxon-name-part taxon-name-part-type="species" reg="convallariiformis">convallariiformis</tp:taxon-name-part></tp:taxon-name></italic> (Schauer) M.W.Chase &amp; Schuit.</td><td rowspan="1" colspan="1">E</td><td rowspan="1" colspan="1">NE</td><td rowspan="1" colspan="1">NE</td><td rowspan="1" colspan="1">M</td></tr><tr><td rowspan="1" colspan="1"><italic><tp:taxon-name><tp:taxon-name-part taxon-name-part-type="genus" reg="Coelogyne">Coelogyne</tp:taxon-name-part> <tp:taxon-name-part taxon-name-part-type="species" reg="filiformis">filiformis</tp:taxon-name-part></tp:taxon-name></italic> (Lindl.) M.W.Chase &amp; Schuit.</td><td rowspan="1" colspan="1">E</td><td rowspan="1" colspan="1">NE</td><td rowspan="1" colspan="1">NE</td><td rowspan="1" colspan="1">M</td></tr><tr><td rowspan="1" colspan="1"><italic><tp:taxon-name><tp:taxon-name-part taxon-name-part-type="genus" reg="Coelogyne">Coelogyne</tp:taxon-name-part> <tp:taxon-name-part taxon-name-part-type="species" reg="sinuata">sinuata</tp:taxon-name-part></tp:taxon-name></italic> M.W.Chase &amp; Schuit.</td><td rowspan="1" colspan="1">E</td><td rowspan="1" colspan="1">NE</td><td rowspan="1" colspan="1">NE</td><td rowspan="1" colspan="1">E</td></tr><tr><td rowspan="1" colspan="1"><italic><tp:taxon-name><tp:taxon-name-part taxon-name-part-type="genus" reg="Coelogyne">Coelogyne</tp:taxon-name-part> <tp:taxon-name-part taxon-name-part-type="species" reg="tenella">tenella</tp:taxon-name-part></tp:taxon-name></italic> (Nees &amp; Meyen) M.W.Chase &amp; Schuit.</td><td rowspan="1" colspan="1">E</td><td rowspan="1" colspan="1">NE</td><td rowspan="1" colspan="1">NE</td><td rowspan="1" colspan="1">M</td></tr><tr><td rowspan="1" colspan="1"><italic><tp:taxon-name><tp:taxon-name-part taxon-name-part-type="genus" reg="Corybas">Corybas</tp:taxon-name-part> <tp:taxon-name-part taxon-name-part-type="species" reg="kaiganganianus">kaiganganianus</tp:taxon-name-part></tp:taxon-name></italic> Tandang, A.S.Rob. &amp; M.D.Angeles</td><td rowspan="1" colspan="1">E</td><td rowspan="1" colspan="1">CR<sup>@</sup></td><td rowspan="1" colspan="1">CR</td><td rowspan="1" colspan="1">P</td></tr><tr><td rowspan="1" colspan="1"><italic><tp:taxon-name><tp:taxon-name-part taxon-name-part-type="genus" reg="Corymborkis">Corymborkis</tp:taxon-name-part> <tp:taxon-name-part taxon-name-part-type="species" reg="veratrifolia">veratrifolia</tp:taxon-name-part></tp:taxon-name></italic> (Reinw.) Blume</td><td rowspan="1" colspan="1">N/E</td><td rowspan="1" colspan="1">NE</td><td rowspan="1" colspan="1">NE</td><td rowspan="1" colspan="1">S</td></tr><tr><td rowspan="1" colspan="1"><italic><tp:taxon-name><tp:taxon-name-part taxon-name-part-type="genus" reg="Crepidium">Crepidium</tp:taxon-name-part> <tp:taxon-name-part taxon-name-part-type="species" reg="bancanoides">bancanoides</tp:taxon-name-part></tp:taxon-name></italic> (Ames) Szlach.*</td><td rowspan="1" colspan="1">E</td><td rowspan="1" colspan="1">NE</td><td rowspan="1" colspan="1">NE</td><td rowspan="1" colspan="1">S</td></tr><tr><td rowspan="1" colspan="1"><italic><tp:taxon-name><tp:taxon-name-part taxon-name-part-type="genus" reg="Crepidium">Crepidium</tp:taxon-name-part> <tp:taxon-name-part taxon-name-part-type="species" reg="binabayense">binabayense</tp:taxon-name-part></tp:taxon-name></italic> (Ames) Szlach.</td><td rowspan="1" colspan="1">E</td><td rowspan="1" colspan="1">NE</td><td rowspan="1" colspan="1">NE</td><td rowspan="1" colspan="1">M</td></tr><tr><td rowspan="1" colspan="1"><italic><tp:taxon-name><tp:taxon-name-part taxon-name-part-type="genus" reg="Crepidium">Crepidium</tp:taxon-name-part> <tp:taxon-name-part taxon-name-part-type="species" reg="moluccanum">moluccanum</tp:taxon-name-part></tp:taxon-name></italic> (J.J.Sm.) Ormerod*</td><td rowspan="1" colspan="1">N/E</td><td rowspan="1" colspan="1">NE</td><td rowspan="1" colspan="1">NE</td><td rowspan="1" colspan="1">S</td></tr><tr><td rowspan="1" colspan="1"><italic><tp:taxon-name><tp:taxon-name-part taxon-name-part-type="genus" reg="Cryptostylis">Cryptostylis</tp:taxon-name-part> <tp:taxon-name-part taxon-name-part-type="species" reg="arachnites">arachnites</tp:taxon-name-part></tp:taxon-name></italic> (Blume) Hassk.</td><td rowspan="1" colspan="1">N/E</td><td rowspan="1" colspan="1">NE</td><td rowspan="1" colspan="1">NE</td><td rowspan="1" colspan="1">E</td></tr><tr><td rowspan="1" colspan="1"><italic><tp:taxon-name><tp:taxon-name-part taxon-name-part-type="genus" reg="Cymbidium">Cymbidium</tp:taxon-name-part> <tp:taxon-name-part taxon-name-part-type="species" reg="aliciae">aliciae</tp:taxon-name-part></tp:taxon-name></italic> Quisumb.</td><td rowspan="1" colspan="1">N/E</td><td rowspan="1" colspan="1">NE</td><td rowspan="1" colspan="1">EN</td><td rowspan="1" colspan="1">M</td></tr><tr><td rowspan="1" colspan="1"><italic><tp:taxon-name><tp:taxon-name-part taxon-name-part-type="genus" reg="Cymboglossum">Cymboglossum</tp:taxon-name-part> <tp:taxon-name-part taxon-name-part-type="species" reg="cymbidiifolium">cymbidiifolium</tp:taxon-name-part></tp:taxon-name></italic> (Ridl.) Ormerod &amp; Cootes*</td><td rowspan="1" colspan="1">N/E</td><td rowspan="1" colspan="1">NE</td><td rowspan="1" colspan="1">NE</td><td rowspan="1" colspan="1">S</td></tr><tr><td rowspan="1" colspan="1"><italic><tp:taxon-name><tp:taxon-name-part taxon-name-part-type="genus" reg="Dendrobium">Dendrobium</tp:taxon-name-part> <tp:taxon-name-part taxon-name-part-type="species" reg="crumenatum">crumenatum</tp:taxon-name-part></tp:taxon-name></italic> Sw.</td><td rowspan="1" colspan="1">N/E</td><td rowspan="1" colspan="1">NE</td><td rowspan="1" colspan="1">NE</td><td rowspan="1" colspan="1">S</td></tr><tr><td rowspan="1" colspan="1"><italic><tp:taxon-name><tp:taxon-name-part taxon-name-part-type="genus" reg="Dendrobium">Dendrobium</tp:taxon-name-part> <tp:taxon-name-part taxon-name-part-type="species" reg="gerlandianum">gerlandianum</tp:taxon-name-part></tp:taxon-name></italic> Kraenzl.</td><td rowspan="1" colspan="1">E</td><td rowspan="1" colspan="1">NE</td><td rowspan="1" colspan="1">NE</td><td rowspan="1" colspan="1">M</td></tr><tr><td rowspan="1" colspan="1"><italic><tp:taxon-name><tp:taxon-name-part taxon-name-part-type="genus" reg="Dendrobium">Dendrobium</tp:taxon-name-part> <tp:taxon-name-part taxon-name-part-type="species" reg="microphyton">microphyton</tp:taxon-name-part></tp:taxon-name></italic> L.O.Williams</td><td rowspan="1" colspan="1">N/E</td><td rowspan="1" colspan="1">NE</td><td rowspan="1" colspan="1">NE</td><td rowspan="1" colspan="1">M</td></tr><tr><td rowspan="1" colspan="1"><italic><tp:taxon-name><tp:taxon-name-part taxon-name-part-type="genus" reg="Dendrobium">Dendrobium</tp:taxon-name-part> <tp:taxon-name-part taxon-name-part-type="species" reg="orbilobulatum">orbilobulatum</tp:taxon-name-part></tp:taxon-name></italic> Fessel &amp; Lückel</td><td rowspan="1" colspan="1">E</td><td rowspan="1" colspan="1">NE</td><td rowspan="1" colspan="1">NE</td><td rowspan="1" colspan="1">M</td></tr><tr><td rowspan="1" colspan="1"><italic><tp:taxon-name><tp:taxon-name-part taxon-name-part-type="genus" reg="Dendrobium">Dendrobium</tp:taxon-name-part> <tp:taxon-name-part taxon-name-part-type="species" reg="uniflorum">uniflorum</tp:taxon-name-part></tp:taxon-name></italic> Griff.</td><td rowspan="1" colspan="1">N/E</td><td rowspan="1" colspan="1">NE</td><td rowspan="1" colspan="1">NE</td><td rowspan="1" colspan="1">E</td></tr><tr><td rowspan="1" colspan="1"><italic><tp:taxon-name><tp:taxon-name-part taxon-name-part-type="genus" reg="Grammatophyllum">Grammatophyllum</tp:taxon-name-part> <tp:taxon-name-part taxon-name-part-type="species" reg="wallisii">wallisii</tp:taxon-name-part></tp:taxon-name></italic> Rchb.f.</td><td rowspan="1" colspan="1">E</td><td rowspan="1" colspan="1">NE</td><td rowspan="1" colspan="1">CR</td><td rowspan="1" colspan="1">M</td></tr><tr><td rowspan="1" colspan="1"><italic><tp:taxon-name><tp:taxon-name-part taxon-name-part-type="genus" reg="Nervilia">Nervilia</tp:taxon-name-part></tp:taxon-name></italic> sp.</td><td rowspan="1" colspan="1">-</td><td rowspan="1" colspan="1">-</td><td rowspan="1" colspan="1">-</td><td rowspan="1" colspan="1">S</td></tr><tr><td rowspan="1" colspan="1"><italic><tp:taxon-name><tp:taxon-name-part taxon-name-part-type="genus" reg="Orchipedum">Orchipedum</tp:taxon-name-part> <tp:taxon-name-part taxon-name-part-type="species" reg="shareeanniae">shareeanniae</tp:taxon-name-part></tp:taxon-name></italic> Tandang, Ordas &amp; S.G.Zamudio</td><td rowspan="1" colspan="1">SE</td><td rowspan="1" colspan="1">DD<sup>@</sup></td><td rowspan="1" colspan="1">NE</td><td rowspan="1" colspan="1">S, X</td></tr><tr><td rowspan="1" colspan="1"><italic><tp:taxon-name><tp:taxon-name-part taxon-name-part-type="genus" reg="Peristylus">Peristylus</tp:taxon-name-part> <tp:taxon-name-part taxon-name-part-type="species" reg="goodyeroides">goodyeroides</tp:taxon-name-part></tp:taxon-name></italic> (D.Don) Lindl.*</td><td rowspan="1" colspan="1">N/E</td><td rowspan="1" colspan="1">NE</td><td rowspan="1" colspan="1">NE</td><td rowspan="1" colspan="1">S</td></tr><tr><td rowspan="1" colspan="1"><italic><tp:taxon-name><tp:taxon-name-part taxon-name-part-type="genus" reg="Phaius">Phaius</tp:taxon-name-part> <tp:taxon-name-part taxon-name-part-type="species" reg="stenocentron">stenocentron</tp:taxon-name-part></tp:taxon-name></italic> Schltr.*</td><td rowspan="1" colspan="1">N/E</td><td rowspan="1" colspan="1">NE</td><td rowspan="1" colspan="1">NE</td><td rowspan="1" colspan="1">S</td></tr><tr><td rowspan="1" colspan="1"><italic><tp:taxon-name><tp:taxon-name-part taxon-name-part-type="genus" reg="Phaius">Phaius</tp:taxon-name-part> <tp:taxon-name-part taxon-name-part-type="species" reg="tankervilleae">tankervilleae</tp:taxon-name-part></tp:taxon-name></italic> (Banks) Blume</td><td rowspan="1" colspan="1">N/E</td><td rowspan="1" colspan="1">NE</td><td rowspan="1" colspan="1">NE</td><td rowspan="1" colspan="1">S</td></tr><tr><td rowspan="1" colspan="1"><italic><tp:taxon-name><tp:taxon-name-part taxon-name-part-type="genus" reg="Phalaenopsis">Phalaenopsis</tp:taxon-name-part> <tp:taxon-name-part taxon-name-part-type="species" reg="deliciosa">deliciosa</tp:taxon-name-part></tp:taxon-name></italic> Rchb.f.*</td><td rowspan="1" colspan="1">N/E</td><td rowspan="1" colspan="1">NE</td><td rowspan="1" colspan="1">NE</td><td rowspan="1" colspan="1">S</td></tr><tr><td rowspan="1" colspan="1"><italic><tp:taxon-name><tp:taxon-name-part taxon-name-part-type="genus" reg="Phalaenopsis">Phalaenopsis</tp:taxon-name-part> <tp:taxon-name-part taxon-name-part-type="species" reg="lueddemanniana">lueddemanniana</tp:taxon-name-part></tp:taxon-name></italic> Rchb.f.</td><td rowspan="1" colspan="1">E</td><td rowspan="1" colspan="1">NE</td><td rowspan="1" colspan="1">EN</td><td rowspan="1" colspan="1">M</td></tr><tr><td rowspan="1" colspan="1"><italic><tp:taxon-name><tp:taxon-name-part taxon-name-part-type="genus" reg="Pinalia">Pinalia</tp:taxon-name-part> <tp:taxon-name-part taxon-name-part-type="species" reg="polyura">polyura</tp:taxon-name-part></tp:taxon-name></italic> (Lindl.) Kuntze</td><td rowspan="1" colspan="1">E</td><td rowspan="1" colspan="1">NE</td><td rowspan="1" colspan="1">NE</td><td rowspan="1" colspan="1">M</td></tr><tr><td rowspan="1" colspan="1"><italic><tp:taxon-name><tp:taxon-name-part taxon-name-part-type="genus" reg="Plocoglottis">Plocoglottis</tp:taxon-name-part> <tp:taxon-name-part taxon-name-part-type="species" reg="copelandii">copelandii</tp:taxon-name-part></tp:taxon-name></italic> Ames</td><td rowspan="1" colspan="1">E</td><td rowspan="1" colspan="1">LC</td><td rowspan="1" colspan="1">NE</td><td rowspan="1" colspan="1">E</td></tr><tr><td rowspan="1" colspan="1"><italic><tp:taxon-name><tp:taxon-name-part taxon-name-part-type="genus" reg="Plocoglottis">Plocoglottis</tp:taxon-name-part> <tp:taxon-name-part taxon-name-part-type="species" reg="plicata">plicata</tp:taxon-name-part></tp:taxon-name></italic> (Roxb.) Ormerod*</td><td rowspan="1" colspan="1">N/E</td><td rowspan="1" colspan="1">NE</td><td rowspan="1" colspan="1">NE</td><td rowspan="1" colspan="1">S</td></tr><tr><td rowspan="1" colspan="1"><italic><tp:taxon-name><tp:taxon-name-part taxon-name-part-type="genus" reg="Podochilus">Podochilus</tp:taxon-name-part> <tp:taxon-name-part taxon-name-part-type="species" reg="intricatus">intricatus</tp:taxon-name-part></tp:taxon-name></italic> Ames</td><td rowspan="1" colspan="1">E</td><td rowspan="1" colspan="1">NE</td><td rowspan="1" colspan="1">NE</td><td rowspan="1" colspan="1">M</td></tr><tr><td rowspan="1" colspan="1"><italic><tp:taxon-name><tp:taxon-name-part taxon-name-part-type="genus" reg="Pseuderia">Pseuderia</tp:taxon-name-part> <tp:taxon-name-part taxon-name-part-type="species" reg="samarana">samarana</tp:taxon-name-part></tp:taxon-name></italic> Z.D.Meneses &amp; Cootes</td><td rowspan="1" colspan="1">E</td><td rowspan="1" colspan="1">CR<sup>@</sup></td><td rowspan="1" colspan="1">EN</td><td rowspan="1" colspan="1">N, A</td></tr><tr><td rowspan="1" colspan="1"><italic><tp:taxon-name><tp:taxon-name-part taxon-name-part-type="genus" reg="Pteroceras">Pteroceras</tp:taxon-name-part> <tp:taxon-name-part taxon-name-part-type="species" reg="philippinense">philippinense</tp:taxon-name-part></tp:taxon-name></italic> (Ames) Garay</td><td rowspan="1" colspan="1">E</td><td rowspan="1" colspan="1">NE</td><td rowspan="1" colspan="1">NE</td><td rowspan="1" colspan="1">S, M</td></tr><tr><td rowspan="1" colspan="1"><italic><tp:taxon-name><tp:taxon-name-part taxon-name-part-type="genus" reg="Renanthera">Renanthera</tp:taxon-name-part> <tp:taxon-name-part taxon-name-part-type="species" reg="matutina">matutina</tp:taxon-name-part></tp:taxon-name></italic> Lindl.</td><td rowspan="1" colspan="1">N/E</td><td rowspan="1" colspan="1">NE</td><td rowspan="1" colspan="1">VU</td><td rowspan="1" colspan="1">M</td></tr><tr><td rowspan="1" colspan="1"><italic><tp:taxon-name><tp:taxon-name-part taxon-name-part-type="genus" reg="Robiquetia">Robiquetia</tp:taxon-name-part> <tp:taxon-name-part taxon-name-part-type="species" reg="compressa">compressa</tp:taxon-name-part></tp:taxon-name></italic> (Lindl.) Schltr.*</td><td rowspan="1" colspan="1">E</td><td rowspan="1" colspan="1">NE</td><td rowspan="1" colspan="1">NE</td><td rowspan="1" colspan="1">S</td></tr><tr><td rowspan="1" colspan="1"><italic><tp:taxon-name><tp:taxon-name-part taxon-name-part-type="genus" reg="Robiquetia">Robiquetia</tp:taxon-name-part> <tp:taxon-name-part taxon-name-part-type="species" reg="minimiflora">minimiflora</tp:taxon-name-part></tp:taxon-name></italic> (Hook.f.) Kocyan &amp; Schuit.</td><td rowspan="1" colspan="1">N/E</td><td rowspan="1" colspan="1">NE</td><td rowspan="1" colspan="1">NE</td><td rowspan="1" colspan="1">M</td></tr><tr><td rowspan="1" colspan="1"><italic><tp:taxon-name><tp:taxon-name-part taxon-name-part-type="genus" reg="Spathoglottis">Spathoglottis</tp:taxon-name-part> <tp:taxon-name-part taxon-name-part-type="species" reg="plicata">plicata</tp:taxon-name-part></tp:taxon-name></italic> Blume</td><td rowspan="1" colspan="1">N/E</td><td rowspan="1" colspan="1">NE</td><td rowspan="1" colspan="1">NE</td><td rowspan="1" colspan="1">S, E</td></tr><tr><td rowspan="1" colspan="1"><italic><tp:taxon-name><tp:taxon-name-part taxon-name-part-type="genus" reg="Taeniophyllum">Taeniophyllum</tp:taxon-name-part> <tp:taxon-name-part taxon-name-part-type="species" reg="philippinense">philippinense</tp:taxon-name-part></tp:taxon-name></italic> Rchb.f.*</td><td rowspan="1" colspan="1">E</td><td rowspan="1" colspan="1">NE</td><td rowspan="1" colspan="1">NE</td><td rowspan="1" colspan="1">S</td></tr><tr><td rowspan="1" colspan="1"><italic><tp:taxon-name><tp:taxon-name-part taxon-name-part-type="genus" reg="Thrixspermum">Thrixspermum</tp:taxon-name-part> <tp:taxon-name-part taxon-name-part-type="species" reg="elongatum">elongatum</tp:taxon-name-part></tp:taxon-name></italic> Ames</td><td rowspan="1" colspan="1">E</td><td rowspan="1" colspan="1">NE</td><td rowspan="1" colspan="1">NE</td><td rowspan="1" colspan="1">S</td></tr><tr><td rowspan="1" colspan="1"><italic><tp:taxon-name><tp:taxon-name-part taxon-name-part-type="genus" reg="Trichoglottis">Trichoglottis</tp:taxon-name-part> <tp:taxon-name-part taxon-name-part-type="species" reg="celebica">celebica</tp:taxon-name-part></tp:taxon-name></italic> Rolfe</td><td rowspan="1" colspan="1">E</td><td rowspan="1" colspan="1">NE</td><td rowspan="1" colspan="1">NE</td><td rowspan="1" colspan="1">S</td></tr><tr><td rowspan="1" colspan="1"><italic><tp:taxon-name><tp:taxon-name-part taxon-name-part-type="genus" reg="Trichoglottis">Trichoglottis</tp:taxon-name-part> <tp:taxon-name-part taxon-name-part-type="species" reg="latisepala">latisepala</tp:taxon-name-part></tp:taxon-name></italic> Ames</td><td rowspan="1" colspan="1">E</td><td rowspan="1" colspan="1">NE</td><td rowspan="1" colspan="1">NE</td><td rowspan="1" colspan="1">S</td></tr><tr><td rowspan="1" colspan="1"><italic><tp:taxon-name><tp:taxon-name-part taxon-name-part-type="genus" reg="Trichoglottis">Trichoglottis</tp:taxon-name-part> <tp:taxon-name-part taxon-name-part-type="species" reg="loheriana">loheriana</tp:taxon-name-part></tp:taxon-name></italic> (Kraenzl.) L.O.Williams</td><td rowspan="1" colspan="1">E</td><td rowspan="1" colspan="1">NE</td><td rowspan="1" colspan="1">EN</td><td rowspan="1" colspan="1">M</td></tr><tr><td rowspan="1" colspan="1"><italic><tp:taxon-name><tp:taxon-name-part taxon-name-part-type="genus" reg="Vanilla">Vanilla</tp:taxon-name-part> <tp:taxon-name-part taxon-name-part-type="species" reg="ovalis">ovalis</tp:taxon-name-part></tp:taxon-name></italic> Blanco</td><td rowspan="1" colspan="1">E</td><td rowspan="1" colspan="1">NE</td><td rowspan="1" colspan="1">NE</td><td rowspan="1" colspan="1">M</td></tr><tr><td rowspan="1" colspan="1"><italic><tp:taxon-name><tp:taxon-name-part taxon-name-part-type="genus" reg="Vanilla">Vanilla</tp:taxon-name-part> <tp:taxon-name-part taxon-name-part-type="species" reg="raabii">raabii</tp:taxon-name-part></tp:taxon-name></italic> Ormerod &amp; Cootes</td><td rowspan="1" colspan="1">E</td><td rowspan="1" colspan="1">NE</td><td rowspan="1" colspan="1">NE</td><td rowspan="1" colspan="1">S</td></tr><tr><td rowspan="1" colspan="1"><italic><tp:taxon-name><tp:taxon-name-part taxon-name-part-type="genus" reg="Vrydagzynea">Vrydagzynea</tp:taxon-name-part> <tp:taxon-name-part taxon-name-part-type="species" reg="albida">albida</tp:taxon-name-part></tp:taxon-name></italic> (Blume) Blume</td><td rowspan="1" colspan="1">N/E</td><td rowspan="1" colspan="1">NE</td><td rowspan="1" colspan="1">NE</td><td rowspan="1" colspan="1">E</td></tr><tr><td rowspan="1" colspan="1">
              <bold>
                <tp:taxon-name>
                  <tp:taxon-name-part taxon-name-part-type="family" reg="Pandanaceae">Pandanaceae</tp:taxon-name-part>
                </tp:taxon-name>
              </bold>
            </td><td rowspan="1" colspan="1"/><td rowspan="1" colspan="1"/><td rowspan="1" colspan="1"/><td rowspan="1" colspan="1"/></tr><tr><td rowspan="1" colspan="1"><italic><tp:taxon-name><tp:taxon-name-part taxon-name-part-type="genus" reg="Benstonea">Benstonea</tp:taxon-name-part> <tp:taxon-name-part taxon-name-part-type="species" reg="copelandii">copelandii</tp:taxon-name-part></tp:taxon-name></italic> (Merr.) Callm. &amp; Buerki</td><td rowspan="1" colspan="1">E</td><td rowspan="1" colspan="1">LC</td><td rowspan="1" colspan="1">NE</td><td rowspan="1" colspan="1">C</td></tr><tr><td rowspan="1" colspan="1"><italic><tp:taxon-name><tp:taxon-name-part taxon-name-part-type="genus" reg="Freycinetia">Freycinetia</tp:taxon-name-part> <tp:taxon-name-part taxon-name-part-type="species" reg="cumingiana">cumingiana</tp:taxon-name-part></tp:taxon-name></italic> Gaudich.</td><td rowspan="1" colspan="1">E</td><td rowspan="1" colspan="1">NE</td><td rowspan="1" colspan="1">NE</td><td rowspan="1" colspan="1">S</td></tr><tr><td rowspan="1" colspan="1"><italic><tp:taxon-name><tp:taxon-name-part taxon-name-part-type="genus" reg="Freycinetia">Freycinetia</tp:taxon-name-part> <tp:taxon-name-part taxon-name-part-type="species" reg="merrillii">merrillii</tp:taxon-name-part></tp:taxon-name></italic> Elmer*</td><td rowspan="1" colspan="1">E</td><td rowspan="1" colspan="1">NE</td><td rowspan="1" colspan="1">NE</td><td rowspan="1" colspan="1">S</td></tr><tr><td rowspan="1" colspan="1"><italic><tp:taxon-name><tp:taxon-name-part taxon-name-part-type="genus" reg="Freycinetia">Freycinetia</tp:taxon-name-part> <tp:taxon-name-part taxon-name-part-type="species" reg="multiflora">multiflora</tp:taxon-name-part></tp:taxon-name></italic> Merr.</td><td rowspan="1" colspan="1">N/E</td><td rowspan="1" colspan="1">NE</td><td rowspan="1" colspan="1">NE</td><td rowspan="1" colspan="1">S</td></tr><tr><td rowspan="1" colspan="1"><italic><tp:taxon-name><tp:taxon-name-part taxon-name-part-type="genus" reg="Freycinetia">Freycinetia</tp:taxon-name-part> <tp:taxon-name-part taxon-name-part-type="species" reg="oblongifolia">oblongifolia</tp:taxon-name-part></tp:taxon-name></italic> Merr.</td><td rowspan="1" colspan="1">E</td><td rowspan="1" colspan="1">NE</td><td rowspan="1" colspan="1">NE</td><td rowspan="1" colspan="1">E</td></tr><tr><td rowspan="1" colspan="1"><italic><tp:taxon-name><tp:taxon-name-part taxon-name-part-type="genus" reg="Freycinetia">Freycinetia</tp:taxon-name-part> <tp:taxon-name-part taxon-name-part-type="species" reg="philippinensis">philippinensis</tp:taxon-name-part></tp:taxon-name></italic> Hemsl.</td><td rowspan="1" colspan="1">E</td><td rowspan="1" colspan="1">NE</td><td rowspan="1" colspan="1">NE</td><td rowspan="1" colspan="1">S</td></tr><tr><td rowspan="1" colspan="1"><italic><tp:taxon-name><tp:taxon-name-part taxon-name-part-type="genus" reg="Freycinetia">Freycinetia</tp:taxon-name-part> <tp:taxon-name-part taxon-name-part-type="species" reg="robinsonii">robinsonii</tp:taxon-name-part></tp:taxon-name></italic> Merr.*</td><td rowspan="1" colspan="1">N/E</td><td rowspan="1" colspan="1">LC</td><td rowspan="1" colspan="1">NE</td><td rowspan="1" colspan="1">S</td></tr><tr><td rowspan="1" colspan="1"><italic><tp:taxon-name><tp:taxon-name-part taxon-name-part-type="genus" reg="Freycinetia">Freycinetia</tp:taxon-name-part> <tp:taxon-name-part taxon-name-part-type="species" reg="vidalii">vidalii</tp:taxon-name-part></tp:taxon-name></italic> Hemsl.</td><td rowspan="1" colspan="1">N/E</td><td rowspan="1" colspan="1">NE</td><td rowspan="1" colspan="1">NE</td><td rowspan="1" colspan="1">E</td></tr><tr><td rowspan="1" colspan="1"><italic><tp:taxon-name><tp:taxon-name-part taxon-name-part-type="genus" reg="Pandanus">Pandanus</tp:taxon-name-part> <tp:taxon-name-part taxon-name-part-type="species" reg="biliranensis">biliranensis</tp:taxon-name-part></tp:taxon-name></italic> Merr.</td><td rowspan="1" colspan="1">E</td><td rowspan="1" colspan="1">EN</td><td rowspan="1" colspan="1">NE</td><td rowspan="1" colspan="1">E</td></tr><tr><td rowspan="1" colspan="1"><italic><tp:taxon-name><tp:taxon-name-part taxon-name-part-type="genus" reg="Pandanus">Pandanus</tp:taxon-name-part> <tp:taxon-name-part taxon-name-part-type="species" reg="gracilis">gracilis</tp:taxon-name-part></tp:taxon-name></italic> Blanco*</td><td rowspan="1" colspan="1">E</td><td rowspan="1" colspan="1">NT</td><td rowspan="1" colspan="1">NE</td><td rowspan="1" colspan="1">S</td></tr><tr><td rowspan="1" colspan="1"><italic><tp:taxon-name><tp:taxon-name-part taxon-name-part-type="genus" reg="Pandanus">Pandanus</tp:taxon-name-part> <tp:taxon-name-part taxon-name-part-type="species" reg="multibracteatus">multibracteatus</tp:taxon-name-part></tp:taxon-name></italic> Merr.*</td><td rowspan="1" colspan="1">E</td><td rowspan="1" colspan="1">CR</td><td rowspan="1" colspan="1">NE</td><td rowspan="1" colspan="1">S</td></tr><tr><td rowspan="1" colspan="1">
              <bold>
                <tp:taxon-name>
                  <tp:taxon-name-part taxon-name-part-type="family" reg="Passifloraceae">Passifloraceae</tp:taxon-name-part>
                </tp:taxon-name>
              </bold>
            </td><td rowspan="1" colspan="1"/><td rowspan="1" colspan="1"/><td rowspan="1" colspan="1"/><td rowspan="1" colspan="1"/></tr><tr><td rowspan="1" colspan="1"><italic><tp:taxon-name><tp:taxon-name-part taxon-name-part-type="genus" reg="Passiflora">Passiflora</tp:taxon-name-part> <tp:taxon-name-part taxon-name-part-type="species" reg="foetida">foetida</tp:taxon-name-part></tp:taxon-name></italic> L.</td><td rowspan="1" colspan="1">N/E</td><td rowspan="1" colspan="1">NE</td><td rowspan="1" colspan="1">NE</td><td rowspan="1" colspan="1">E</td></tr><tr><td rowspan="1" colspan="1">
              <bold>
                <tp:taxon-name>
                  <tp:taxon-name-part taxon-name-part-type="family" reg="Pentaphragmataceae">Pentaphragmataceae</tp:taxon-name-part>
                </tp:taxon-name>
              </bold>
            </td><td rowspan="1" colspan="1"/><td rowspan="1" colspan="1"/><td rowspan="1" colspan="1"/><td rowspan="1" colspan="1"/></tr><tr><td rowspan="1" colspan="1"><italic><tp:taxon-name><tp:taxon-name-part taxon-name-part-type="genus" reg="Pentaphragma">Pentaphragma</tp:taxon-name-part> <tp:taxon-name-part taxon-name-part-type="species" reg="grandiflorum">grandiflorum</tp:taxon-name-part></tp:taxon-name></italic> Kurz</td><td rowspan="1" colspan="1">N/E</td><td rowspan="1" colspan="1">NE</td><td rowspan="1" colspan="1">OTS</td><td rowspan="1" colspan="1">E</td></tr><tr><td rowspan="1" colspan="1">
              <bold>
                <tp:taxon-name>
                  <tp:taxon-name-part taxon-name-part-type="family" reg="Phyllanthaceae">Phyllanthaceae</tp:taxon-name-part>
                </tp:taxon-name>
              </bold>
            </td><td rowspan="1" colspan="1"/><td rowspan="1" colspan="1"/><td rowspan="1" colspan="1"/><td rowspan="1" colspan="1"/></tr><tr><td rowspan="1" colspan="1"><italic><tp:taxon-name><tp:taxon-name-part taxon-name-part-type="genus" reg="Antidesma">Antidesma</tp:taxon-name-part> <tp:taxon-name-part taxon-name-part-type="species" reg="macgregorii">macgregorii</tp:taxon-name-part></tp:taxon-name></italic> C.B.Rob.</td><td rowspan="1" colspan="1">E</td><td rowspan="1" colspan="1">LC</td><td rowspan="1" colspan="1">NE</td><td rowspan="1" colspan="1">E</td></tr><tr><td rowspan="1" colspan="1"><italic><tp:taxon-name><tp:taxon-name-part taxon-name-part-type="genus" reg="Antidesma">Antidesma</tp:taxon-name-part> <tp:taxon-name-part taxon-name-part-type="species" reg="tomentosum">tomentosum</tp:taxon-name-part></tp:taxon-name></italic> Blume</td><td rowspan="1" colspan="1">N/E</td><td rowspan="1" colspan="1">LC</td><td rowspan="1" colspan="1">NE</td><td rowspan="1" colspan="1">S, E</td></tr><tr><td rowspan="1" colspan="1"><italic><tp:taxon-name><tp:taxon-name-part taxon-name-part-type="genus" reg="Aporosa">Aporosa</tp:taxon-name-part> <tp:taxon-name-part taxon-name-part-type="species" reg="banahaensis">banahaensis</tp:taxon-name-part></tp:taxon-name></italic> (Elmer) Merr.</td><td rowspan="1" colspan="1">N/E</td><td rowspan="1" colspan="1">NT</td><td rowspan="1" colspan="1">NE</td><td rowspan="1" colspan="1">E</td></tr><tr><td rowspan="1" colspan="1"><italic><tp:taxon-name><tp:taxon-name-part taxon-name-part-type="genus" reg="Aporosa">Aporosa</tp:taxon-name-part> <tp:taxon-name-part taxon-name-part-type="species" reg="sphaeridiophora">sphaeridiophora</tp:taxon-name-part></tp:taxon-name></italic> Merr.</td><td rowspan="1" colspan="1">N/E</td><td rowspan="1" colspan="1">NT</td><td rowspan="1" colspan="1">NE</td><td rowspan="1" colspan="1">S</td></tr><tr><td rowspan="1" colspan="1"><italic><tp:taxon-name><tp:taxon-name-part taxon-name-part-type="genus" reg="Breynia">Breynia</tp:taxon-name-part> <tp:taxon-name-part taxon-name-part-type="species" reg="androgyna">androgyna</tp:taxon-name-part></tp:taxon-name></italic> (L.) Chakrab. &amp; N.P.Balakr.</td><td rowspan="1" colspan="1">N/E</td><td rowspan="1" colspan="1">LC</td><td rowspan="1" colspan="1">NE</td><td rowspan="1" colspan="1">S</td></tr><tr><td rowspan="1" colspan="1"><italic><tp:taxon-name><tp:taxon-name-part taxon-name-part-type="genus" reg="Breynia">Breynia</tp:taxon-name-part> <tp:taxon-name-part taxon-name-part-type="species" reg="cernua">cernua</tp:taxon-name-part></tp:taxon-name></italic> (Poir.) Müll.Arg.</td><td rowspan="1" colspan="1">N/E</td><td rowspan="1" colspan="1">LC</td><td rowspan="1" colspan="1">NE</td><td rowspan="1" colspan="1">E</td></tr><tr><td rowspan="1" colspan="1"><italic><tp:taxon-name><tp:taxon-name-part taxon-name-part-type="genus" reg="Breynia">Breynia</tp:taxon-name-part> <tp:taxon-name-part taxon-name-part-type="species" reg="racemosa">racemosa</tp:taxon-name-part></tp:taxon-name></italic> (Blume) Müll.Arg.</td><td rowspan="1" colspan="1">N/E</td><td rowspan="1" colspan="1">LC</td><td rowspan="1" colspan="1">NE</td><td rowspan="1" colspan="1">E</td></tr><tr><td rowspan="1" colspan="1"><italic><tp:taxon-name><tp:taxon-name-part taxon-name-part-type="genus" reg="Bridelia">Bridelia</tp:taxon-name-part> <tp:taxon-name-part taxon-name-part-type="species" reg="glauca">glauca</tp:taxon-name-part></tp:taxon-name></italic> Blume</td><td rowspan="1" colspan="1">N/E</td><td rowspan="1" colspan="1">LC</td><td rowspan="1" colspan="1">NE</td><td rowspan="1" colspan="1">A, C</td></tr><tr><td rowspan="1" colspan="1"><italic><tp:taxon-name><tp:taxon-name-part taxon-name-part-type="genus" reg="Cleistanthus">Cleistanthus</tp:taxon-name-part> <tp:taxon-name-part taxon-name-part-type="species" reg="everettii">everettii</tp:taxon-name-part></tp:taxon-name></italic> C.B.Rob.</td><td rowspan="1" colspan="1">N/E</td><td rowspan="1" colspan="1">EN</td><td rowspan="1" colspan="1">NE</td><td rowspan="1" colspan="1">E</td></tr><tr><td rowspan="1" colspan="1"><italic><tp:taxon-name><tp:taxon-name-part taxon-name-part-type="genus" reg="Cleistanthus">Cleistanthus</tp:taxon-name-part> <tp:taxon-name-part taxon-name-part-type="species" reg="pedicellatus">pedicellatus</tp:taxon-name-part></tp:taxon-name></italic> Hook.f.</td><td rowspan="1" colspan="1">N/E</td><td rowspan="1" colspan="1">LC</td><td rowspan="1" colspan="1">NE</td><td rowspan="1" colspan="1">E</td></tr><tr><td rowspan="1" colspan="1"><italic><tp:taxon-name><tp:taxon-name-part taxon-name-part-type="genus" reg="Flueggea">Flueggea</tp:taxon-name-part> <tp:taxon-name-part taxon-name-part-type="species" reg="flexuosa">flexuosa</tp:taxon-name-part></tp:taxon-name></italic> Müll.Arg.</td><td rowspan="1" colspan="1">N/E</td><td rowspan="1" colspan="1">LC</td><td rowspan="1" colspan="1">NE</td><td rowspan="1" colspan="1">S, B</td></tr><tr><td rowspan="1" colspan="1"><italic><tp:taxon-name><tp:taxon-name-part taxon-name-part-type="genus" reg="Glochidion">Glochidion</tp:taxon-name-part> <tp:taxon-name-part taxon-name-part-type="species" reg="cauliflorum">cauliflorum</tp:taxon-name-part></tp:taxon-name></italic> Merr.</td><td rowspan="1" colspan="1">E</td><td rowspan="1" colspan="1">NE</td><td rowspan="1" colspan="1">NE</td><td rowspan="1" colspan="1">E</td></tr><tr><td rowspan="1" colspan="1"><italic><tp:taxon-name><tp:taxon-name-part taxon-name-part-type="genus" reg="Glochidion">Glochidion</tp:taxon-name-part> <tp:taxon-name-part taxon-name-part-type="species" reg="triandrum">triandrum</tp:taxon-name-part></tp:taxon-name></italic> (Blanco) C.B.Rob.</td><td rowspan="1" colspan="1">E</td><td rowspan="1" colspan="1">LC</td><td rowspan="1" colspan="1">NE</td><td rowspan="1" colspan="1">B</td></tr><tr><td rowspan="1" colspan="1"><italic><tp:taxon-name><tp:taxon-name-part taxon-name-part-type="genus" reg="Phyllanthus">Phyllanthus</tp:taxon-name-part> <tp:taxon-name-part taxon-name-part-type="species" reg="caudatifolius">caudatifolius</tp:taxon-name-part></tp:taxon-name></italic> Merr.</td><td rowspan="1" colspan="1">E</td><td rowspan="1" colspan="1">NE</td><td rowspan="1" colspan="1">NE</td><td rowspan="1" colspan="1">S</td></tr><tr><td rowspan="1" colspan="1"><italic><tp:taxon-name><tp:taxon-name-part taxon-name-part-type="genus" reg="Phyllanthus">Phyllanthus</tp:taxon-name-part> <tp:taxon-name-part taxon-name-part-type="species" reg="lancifolius">lancifolius</tp:taxon-name-part></tp:taxon-name></italic> Merr.</td><td rowspan="1" colspan="1">N/E</td><td rowspan="1" colspan="1">NE</td><td rowspan="1" colspan="1">NE</td><td rowspan="1" colspan="1">S</td></tr><tr><td rowspan="1" colspan="1">
              <bold>
                <tp:taxon-name>
                  <tp:taxon-name-part taxon-name-part-type="family" reg="Piperaceae">Piperaceae</tp:taxon-name-part>
                </tp:taxon-name>
              </bold>
            </td><td rowspan="1" colspan="1"/><td rowspan="1" colspan="1"/><td rowspan="1" colspan="1"/><td rowspan="1" colspan="1"/></tr><tr><td rowspan="1" colspan="1"><italic><tp:taxon-name><tp:taxon-name-part taxon-name-part-type="genus" reg="Peperomia">Peperomia</tp:taxon-name-part></tp:taxon-name></italic> sp. 1</td><td rowspan="1" colspan="1">-</td><td rowspan="1" colspan="1">-</td><td rowspan="1" colspan="1">-</td><td rowspan="1" colspan="1">S</td></tr><tr><td rowspan="1" colspan="1"><italic><tp:taxon-name><tp:taxon-name-part taxon-name-part-type="genus" reg="Peperomia">Peperomia</tp:taxon-name-part></tp:taxon-name></italic> sp. 2</td><td rowspan="1" colspan="1">-</td><td rowspan="1" colspan="1">-</td><td rowspan="1" colspan="1">-</td><td rowspan="1" colspan="1">S</td></tr><tr><td rowspan="1" colspan="1"><italic><tp:taxon-name><tp:taxon-name-part taxon-name-part-type="genus" reg="Piper">Piper</tp:taxon-name-part> <tp:taxon-name-part taxon-name-part-type="species" reg="davaoense">davaoense</tp:taxon-name-part></tp:taxon-name></italic> C.DC.*</td><td rowspan="1" colspan="1">E</td><td rowspan="1" colspan="1">NE</td><td rowspan="1" colspan="1">NE</td><td rowspan="1" colspan="1">S</td></tr><tr><td rowspan="1" colspan="1"><italic><tp:taxon-name><tp:taxon-name-part taxon-name-part-type="genus" reg="Piper">Piper</tp:taxon-name-part></tp:taxon-name></italic> sp. 1</td><td rowspan="1" colspan="1">-</td><td rowspan="1" colspan="1">-</td><td rowspan="1" colspan="1">-</td><td rowspan="1" colspan="1">S</td></tr><tr><td rowspan="1" colspan="1"><italic><tp:taxon-name><tp:taxon-name-part taxon-name-part-type="genus" reg="Piper">Piper</tp:taxon-name-part></tp:taxon-name></italic> sp. 2</td><td rowspan="1" colspan="1">-</td><td rowspan="1" colspan="1">-</td><td rowspan="1" colspan="1">-</td><td rowspan="1" colspan="1">S</td></tr><tr><td rowspan="1" colspan="1"><italic><tp:taxon-name><tp:taxon-name-part taxon-name-part-type="genus" reg="Piper">Piper</tp:taxon-name-part> <tp:taxon-name-part taxon-name-part-type="species" reg="lanatum">lanatum</tp:taxon-name-part></tp:taxon-name></italic> Roxb.</td><td rowspan="1" colspan="1">N/E</td><td rowspan="1" colspan="1">NE</td><td rowspan="1" colspan="1">NE</td><td rowspan="1" colspan="1">S, E</td></tr><tr><td rowspan="1" colspan="1"><italic><tp:taxon-name><tp:taxon-name-part taxon-name-part-type="genus" reg="Piper">Piper</tp:taxon-name-part> <tp:taxon-name-part taxon-name-part-type="species" reg="macropiper">macropiper</tp:taxon-name-part></tp:taxon-name></italic> Pennant</td><td rowspan="1" colspan="1">N/E</td><td rowspan="1" colspan="1">NE</td><td rowspan="1" colspan="1">NE</td><td rowspan="1" colspan="1">E</td></tr><tr><td rowspan="1" colspan="1"><italic><tp:taxon-name><tp:taxon-name-part taxon-name-part-type="genus" reg="Piper">Piper</tp:taxon-name-part> <tp:taxon-name-part taxon-name-part-type="species" reg="myrmecophilum">myrmecophilum</tp:taxon-name-part></tp:taxon-name></italic> C.DC.</td><td rowspan="1" colspan="1">E</td><td rowspan="1" colspan="1">NE</td><td rowspan="1" colspan="1">NE</td><td rowspan="1" colspan="1">E</td></tr><tr><td rowspan="1" colspan="1"><italic><tp:taxon-name><tp:taxon-name-part taxon-name-part-type="genus" reg="Piper">Piper</tp:taxon-name-part> <tp:taxon-name-part taxon-name-part-type="species" reg="philippinum">philippinum</tp:taxon-name-part></tp:taxon-name></italic> Miq.</td><td rowspan="1" colspan="1">N/E</td><td rowspan="1" colspan="1">NE</td><td rowspan="1" colspan="1">NE</td><td rowspan="1" colspan="1">E</td></tr><tr><td rowspan="1" colspan="1">
              <bold>
                <tp:taxon-name>
                  <tp:taxon-name-part taxon-name-part-type="family" reg="Poaceae">Poaceae</tp:taxon-name-part>
                </tp:taxon-name>
              </bold>
            </td><td rowspan="1" colspan="1"/><td rowspan="1" colspan="1"/><td rowspan="1" colspan="1"/><td rowspan="1" colspan="1"/></tr><tr><td rowspan="1" colspan="1"><italic><tp:taxon-name><tp:taxon-name-part taxon-name-part-type="genus" reg="Centotheca">Centotheca</tp:taxon-name-part> <tp:taxon-name-part taxon-name-part-type="species" reg="lappacea">lappacea</tp:taxon-name-part></tp:taxon-name></italic> (L.) Desv.</td><td rowspan="1" colspan="1">N/E</td><td rowspan="1" colspan="1">NE</td><td rowspan="1" colspan="1">NE</td><td rowspan="1" colspan="1">E</td></tr><tr><td rowspan="1" colspan="1"><italic><tp:taxon-name><tp:taxon-name-part taxon-name-part-type="genus" reg="Coix">Coix</tp:taxon-name-part> <tp:taxon-name-part taxon-name-part-type="species" reg="lacryma-jobi">lacryma-jobi</tp:taxon-name-part></tp:taxon-name></italic> L.</td><td rowspan="1" colspan="1">N/E</td><td rowspan="1" colspan="1">NE</td><td rowspan="1" colspan="1">NE</td><td rowspan="1" colspan="1">E</td></tr><tr><td rowspan="1" colspan="1"><italic><tp:taxon-name><tp:taxon-name-part taxon-name-part-type="genus" reg="Dinochloa">Dinochloa</tp:taxon-name-part> <tp:taxon-name-part taxon-name-part-type="species" reg="luconiae">luconiae</tp:taxon-name-part></tp:taxon-name></italic> (Munro) Merr.</td><td rowspan="1" colspan="1">N/E</td><td rowspan="1" colspan="1">NE</td><td rowspan="1" colspan="1">NE</td><td rowspan="1" colspan="1">S, E</td></tr><tr><td rowspan="1" colspan="1"><italic><tp:taxon-name><tp:taxon-name-part taxon-name-part-type="genus" reg="Oplismenus">Oplismenus</tp:taxon-name-part> <tp:taxon-name-part taxon-name-part-type="species" reg="compositus">compositus</tp:taxon-name-part></tp:taxon-name></italic> (L.) P.Beauv.</td><td rowspan="1" colspan="1">N/E</td><td rowspan="1" colspan="1">LC</td><td rowspan="1" colspan="1">NE</td><td rowspan="1" colspan="1">E</td></tr><tr><td rowspan="1" colspan="1"><italic><tp:taxon-name><tp:taxon-name-part taxon-name-part-type="genus" reg="Paspalum">Paspalum</tp:taxon-name-part> <tp:taxon-name-part taxon-name-part-type="species" reg="conjugatum">conjugatum</tp:taxon-name-part></tp:taxon-name></italic> P.J.Bergius</td><td rowspan="1" colspan="1">N/E</td><td rowspan="1" colspan="1">NE</td><td rowspan="1" colspan="1">NE</td><td rowspan="1" colspan="1">S</td></tr><tr><td rowspan="1" colspan="1"><italic><tp:taxon-name><tp:taxon-name-part taxon-name-part-type="genus" reg="Paspalum">Paspalum</tp:taxon-name-part> <tp:taxon-name-part taxon-name-part-type="species" reg="scrobiculatum">scrobiculatum</tp:taxon-name-part></tp:taxon-name></italic> L.</td><td rowspan="1" colspan="1">N/E</td><td rowspan="1" colspan="1">LC</td><td rowspan="1" colspan="1">NE</td><td rowspan="1" colspan="1">E</td></tr><tr><td rowspan="1" colspan="1"><italic><tp:taxon-name><tp:taxon-name-part taxon-name-part-type="genus" reg="Schizostachyum">Schizostachyum</tp:taxon-name-part> <tp:taxon-name-part taxon-name-part-type="species" reg="lima">lima</tp:taxon-name-part></tp:taxon-name></italic> (Blanco) Merr.</td><td rowspan="1" colspan="1">N/E</td><td rowspan="1" colspan="1">NE</td><td rowspan="1" colspan="1">NE</td><td rowspan="1" colspan="1">E</td></tr><tr><td rowspan="1" colspan="1"><italic><tp:taxon-name><tp:taxon-name-part taxon-name-part-type="genus" reg="Sorghum">Sorghum</tp:taxon-name-part> <tp:taxon-name-part taxon-name-part-type="species" reg="propinquum">propinquum</tp:taxon-name-part></tp:taxon-name></italic> (Kunth) Hitchc.</td><td rowspan="1" colspan="1">N/E</td><td rowspan="1" colspan="1">NE</td><td rowspan="1" colspan="1">NE</td><td rowspan="1" colspan="1">E</td></tr><tr><td rowspan="1" colspan="1">
              <bold>
                <tp:taxon-name>
                  <tp:taxon-name-part taxon-name-part-type="family" reg="Podocarpaceae">Podocarpaceae</tp:taxon-name-part>
                </tp:taxon-name>
              </bold>
            </td><td rowspan="1" colspan="1"/><td rowspan="1" colspan="1"/><td rowspan="1" colspan="1"/><td rowspan="1" colspan="1"/></tr><tr><td rowspan="1" colspan="1"><italic><tp:taxon-name><tp:taxon-name-part taxon-name-part-type="genus" reg="Podocarpus">Podocarpus</tp:taxon-name-part> <tp:taxon-name-part taxon-name-part-type="species" reg="rumphii">rumphii</tp:taxon-name-part></tp:taxon-name></italic> Blume</td><td rowspan="1" colspan="1">N/E</td><td rowspan="1" colspan="1">NT</td><td rowspan="1" colspan="1">OTS</td><td rowspan="1" colspan="1">B</td></tr><tr><td rowspan="1" colspan="1">
              <bold>
                <tp:taxon-name>
                  <tp:taxon-name-part taxon-name-part-type="family" reg="Polygalaceae">Polygalaceae</tp:taxon-name-part>
                </tp:taxon-name>
              </bold>
            </td><td rowspan="1" colspan="1"/><td rowspan="1" colspan="1"/><td rowspan="1" colspan="1"/><td rowspan="1" colspan="1"/></tr><tr><td rowspan="1" colspan="1"><italic><tp:taxon-name><tp:taxon-name-part taxon-name-part-type="genus" reg="Polygala">Polygala</tp:taxon-name-part> <tp:taxon-name-part taxon-name-part-type="species" reg="venenosa">venenosa</tp:taxon-name-part></tp:taxon-name></italic> Juss. ex Poir.</td><td rowspan="1" colspan="1">N/E</td><td rowspan="1" colspan="1">NE</td><td rowspan="1" colspan="1">NE</td><td rowspan="1" colspan="1">E</td></tr><tr><td rowspan="1" colspan="1">
              <bold>
                <tp:taxon-name>
                  <tp:taxon-name-part taxon-name-part-type="family" reg="Polypodiaceae">Polypodiaceae</tp:taxon-name-part>
                </tp:taxon-name>
              </bold>
            </td><td rowspan="1" colspan="1"/><td rowspan="1" colspan="1"/><td rowspan="1" colspan="1"/><td rowspan="1" colspan="1"/></tr><tr><td rowspan="1" colspan="1"><italic><tp:taxon-name><tp:taxon-name-part taxon-name-part-type="genus" reg="Drynaria">Drynaria</tp:taxon-name-part> <tp:taxon-name-part taxon-name-part-type="species" reg="aglaomorpha">aglaomorpha</tp:taxon-name-part></tp:taxon-name></italic> Christenh.</td><td rowspan="1" colspan="1">N/E</td><td rowspan="1" colspan="1">NE</td><td rowspan="1" colspan="1">VU</td><td rowspan="1" colspan="1">G</td></tr><tr><td rowspan="1" colspan="1"><italic><tp:taxon-name><tp:taxon-name-part taxon-name-part-type="genus" reg="Drynaria">Drynaria</tp:taxon-name-part> <tp:taxon-name-part taxon-name-part-type="species" reg="quercifolia">quercifolia</tp:taxon-name-part></tp:taxon-name></italic> (L.) J.Sm.</td><td rowspan="1" colspan="1">N/E</td><td rowspan="1" colspan="1">NE</td><td rowspan="1" colspan="1">NE</td><td rowspan="1" colspan="1">S</td></tr><tr><td rowspan="1" colspan="1"><italic><tp:taxon-name><tp:taxon-name-part taxon-name-part-type="genus" reg="Goniophlebium">Goniophlebium</tp:taxon-name-part> <tp:taxon-name-part taxon-name-part-type="species" reg="persicifolium">persicifolium</tp:taxon-name-part></tp:taxon-name></italic> Bedd.</td><td rowspan="1" colspan="1">N/E</td><td rowspan="1" colspan="1">NE</td><td rowspan="1" colspan="1">NE</td><td rowspan="1" colspan="1">S</td></tr><tr><td rowspan="1" colspan="1"><italic><tp:taxon-name><tp:taxon-name-part taxon-name-part-type="genus" reg="Lepisorus">Lepisorus</tp:taxon-name-part> <tp:taxon-name-part taxon-name-part-type="species" reg="accedens">accedens</tp:taxon-name-part></tp:taxon-name></italic> (Blume) Hosok.</td><td rowspan="1" colspan="1">N/E</td><td rowspan="1" colspan="1">NE</td><td rowspan="1" colspan="1">NE</td><td rowspan="1" colspan="1">E</td></tr><tr><td rowspan="1" colspan="1"><italic><tp:taxon-name><tp:taxon-name-part taxon-name-part-type="genus" reg="Lepisorus">Lepisorus</tp:taxon-name-part> <tp:taxon-name-part taxon-name-part-type="species" reg="longifolius">longifolius</tp:taxon-name-part></tp:taxon-name></italic> (Blume) Holttum</td><td rowspan="1" colspan="1">N/E</td><td rowspan="1" colspan="1">NE</td><td rowspan="1" colspan="1">NE</td><td rowspan="1" colspan="1">S, G</td></tr><tr><td rowspan="1" colspan="1"><italic><tp:taxon-name><tp:taxon-name-part taxon-name-part-type="genus" reg="Lepisorus">Lepisorus</tp:taxon-name-part> <tp:taxon-name-part taxon-name-part-type="species" reg="mucronatus">mucronatus</tp:taxon-name-part></tp:taxon-name></italic> (Fée) Li Wang</td><td rowspan="1" colspan="1">N/E</td><td rowspan="1" colspan="1">NE</td><td rowspan="1" colspan="1">NE</td><td rowspan="1" colspan="1">G, E</td></tr><tr><td rowspan="1" colspan="1"><italic><tp:taxon-name><tp:taxon-name-part taxon-name-part-type="genus" reg="Leptochilus">Leptochilus</tp:taxon-name-part> <tp:taxon-name-part taxon-name-part-type="species" reg="hemionitideus">hemionitideus</tp:taxon-name-part></tp:taxon-name></italic> (Wall. ex Mett.) Noot.</td><td rowspan="1" colspan="1">N/E</td><td rowspan="1" colspan="1">NE</td><td rowspan="1" colspan="1">NE</td><td rowspan="1" colspan="1">G</td></tr><tr><td rowspan="1" colspan="1"><italic><tp:taxon-name><tp:taxon-name-part taxon-name-part-type="genus" reg="Leptochilus">Leptochilus</tp:taxon-name-part> <tp:taxon-name-part taxon-name-part-type="species" reg="insignis">insignis</tp:taxon-name-part></tp:taxon-name></italic> (Blume) Fraser-Jenk.*</td><td rowspan="1" colspan="1">N/E</td><td rowspan="1" colspan="1">NE</td><td rowspan="1" colspan="1">NE</td><td rowspan="1" colspan="1">S</td></tr><tr><td rowspan="1" colspan="1"><italic><tp:taxon-name><tp:taxon-name-part taxon-name-part-type="genus" reg="Leptochilus">Leptochilus</tp:taxon-name-part> <tp:taxon-name-part taxon-name-part-type="species" reg="macrophyllus">macrophyllus</tp:taxon-name-part></tp:taxon-name></italic> (Blume) Noot.</td><td rowspan="1" colspan="1">N/E</td><td rowspan="1" colspan="1">NE</td><td rowspan="1" colspan="1">NE</td><td rowspan="1" colspan="1">S, G, A</td></tr><tr><td rowspan="1" colspan="1"><italic><tp:taxon-name><tp:taxon-name-part taxon-name-part-type="genus" reg="Leptochilus">Leptochilus</tp:taxon-name-part> <tp:taxon-name-part taxon-name-part-type="species" reg="pteropus">pteropus</tp:taxon-name-part></tp:taxon-name></italic> (Blume) Fraser-Jenk.</td><td rowspan="1" colspan="1">N/E</td><td rowspan="1" colspan="1">LC</td><td rowspan="1" colspan="1">NE</td><td rowspan="1" colspan="1">G, E</td></tr><tr><td rowspan="1" colspan="1"><italic><tp:taxon-name><tp:taxon-name-part taxon-name-part-type="genus" reg="Loxogramme">Loxogramme</tp:taxon-name-part> <tp:taxon-name-part taxon-name-part-type="species" reg="avenia">avenia</tp:taxon-name-part></tp:taxon-name></italic> (Blume) C.Presl</td><td rowspan="1" colspan="1">N/E</td><td rowspan="1" colspan="1">NE</td><td rowspan="1" colspan="1">NE</td><td rowspan="1" colspan="1">S</td></tr><tr><td rowspan="1" colspan="1"><italic><tp:taxon-name><tp:taxon-name-part taxon-name-part-type="genus" reg="Microsorum">Microsorum</tp:taxon-name-part> <tp:taxon-name-part taxon-name-part-type="species" reg="longissimum">longissimum</tp:taxon-name-part></tp:taxon-name></italic> Fée</td><td rowspan="1" colspan="1">N/E</td><td rowspan="1" colspan="1">NE</td><td rowspan="1" colspan="1">NE</td><td rowspan="1" colspan="1">G, E</td></tr><tr><td rowspan="1" colspan="1"><italic><tp:taxon-name><tp:taxon-name-part taxon-name-part-type="genus" reg="Microsorum">Microsorum</tp:taxon-name-part> <tp:taxon-name-part taxon-name-part-type="species" reg="membranifolium">membranifolium</tp:taxon-name-part></tp:taxon-name></italic> (R.Br.) Ching</td><td rowspan="1" colspan="1">N/E</td><td rowspan="1" colspan="1">NE</td><td rowspan="1" colspan="1">NE</td><td rowspan="1" colspan="1">S, G</td></tr><tr><td rowspan="1" colspan="1"><italic><tp:taxon-name><tp:taxon-name-part taxon-name-part-type="genus" reg="Microsorum">Microsorum</tp:taxon-name-part> <tp:taxon-name-part taxon-name-part-type="species" reg="monstrosum">monstrosum</tp:taxon-name-part></tp:taxon-name></italic> (Copel.) Copel.</td><td rowspan="1" colspan="1">E</td><td rowspan="1" colspan="1">NE</td><td rowspan="1" colspan="1">NE</td><td rowspan="1" colspan="1">S</td></tr><tr><td rowspan="1" colspan="1"><italic><tp:taxon-name><tp:taxon-name-part taxon-name-part-type="genus" reg="Microsorum">Microsorum</tp:taxon-name-part> <tp:taxon-name-part taxon-name-part-type="species" reg="punctatum">punctatum</tp:taxon-name-part></tp:taxon-name></italic> (L.) Copel.</td><td rowspan="1" colspan="1">N/E</td><td rowspan="1" colspan="1">NE</td><td rowspan="1" colspan="1">NE</td><td rowspan="1" colspan="1">S, G, E</td></tr><tr><td rowspan="1" colspan="1"><italic><tp:taxon-name><tp:taxon-name-part taxon-name-part-type="genus" reg="Microsorum">Microsorum</tp:taxon-name-part> <tp:taxon-name-part taxon-name-part-type="species" reg="samarense">samarense</tp:taxon-name-part></tp:taxon-name></italic> (J.Sm.) Bosman</td><td rowspan="1" colspan="1">E</td><td rowspan="1" colspan="1">NE</td><td rowspan="1" colspan="1">NE</td><td rowspan="1" colspan="1">G</td></tr><tr><td rowspan="1" colspan="1"><italic><tp:taxon-name><tp:taxon-name-part taxon-name-part-type="genus" reg="Microsorum">Microsorum</tp:taxon-name-part> <tp:taxon-name-part taxon-name-part-type="species" reg="scolopendrium">scolopendrium</tp:taxon-name-part></tp:taxon-name></italic> (Burm.fil.) Copel.</td><td rowspan="1" colspan="1">N/E</td><td rowspan="1" colspan="1">NE</td><td rowspan="1" colspan="1">NE</td><td rowspan="1" colspan="1">S</td></tr><tr><td rowspan="1" colspan="1"><italic><tp:taxon-name><tp:taxon-name-part taxon-name-part-type="genus" reg="Oreogrammitis">Oreogrammitis</tp:taxon-name-part> <tp:taxon-name-part taxon-name-part-type="species" reg="jagoriana">jagoriana</tp:taxon-name-part></tp:taxon-name></italic> (Mett. ex Kuhn) Parris &amp; Sundue</td><td rowspan="1" colspan="1">N/E</td><td rowspan="1" colspan="1">NE</td><td rowspan="1" colspan="1">NE</td><td rowspan="1" colspan="1">G</td></tr><tr><td rowspan="1" colspan="1"><italic><tp:taxon-name><tp:taxon-name-part taxon-name-part-type="genus" reg="Platycerium">Platycerium</tp:taxon-name-part> <tp:taxon-name-part taxon-name-part-type="species" reg="coronarium">coronarium</tp:taxon-name-part></tp:taxon-name></italic> (D.Koenig ex O.F.Müll.) Desv.</td><td rowspan="1" colspan="1">N/E</td><td rowspan="1" colspan="1">NE</td><td rowspan="1" colspan="1">CR</td><td rowspan="1" colspan="1">G, E</td></tr><tr><td rowspan="1" colspan="1"><italic><tp:taxon-name><tp:taxon-name-part taxon-name-part-type="genus" reg="Prosaptia">Prosaptia</tp:taxon-name-part> <tp:taxon-name-part taxon-name-part-type="species" reg="cryptocarpa">cryptocarpa</tp:taxon-name-part></tp:taxon-name></italic> Copel.</td><td rowspan="1" colspan="1">E</td><td rowspan="1" colspan="1">NE</td><td rowspan="1" colspan="1">NE</td><td rowspan="1" colspan="1">G, E</td></tr><tr><td rowspan="1" colspan="1"><italic><tp:taxon-name><tp:taxon-name-part taxon-name-part-type="genus" reg="Pyrrosia">Pyrrosia</tp:taxon-name-part> <tp:taxon-name-part taxon-name-part-type="species" reg="lanceolata">lanceolata</tp:taxon-name-part></tp:taxon-name></italic> (L.) Farw.</td><td rowspan="1" colspan="1">N/E</td><td rowspan="1" colspan="1">NE</td><td rowspan="1" colspan="1">NE</td><td rowspan="1" colspan="1">S, G</td></tr><tr><td rowspan="1" colspan="1"><italic><tp:taxon-name><tp:taxon-name-part taxon-name-part-type="genus" reg="Pyrrosia">Pyrrosia</tp:taxon-name-part> <tp:taxon-name-part taxon-name-part-type="species" reg="longifolia">longifolia</tp:taxon-name-part></tp:taxon-name></italic> (Burm.f.) C.V.Morton</td><td rowspan="1" colspan="1">N/E</td><td rowspan="1" colspan="1">NE</td><td rowspan="1" colspan="1">NE</td><td rowspan="1" colspan="1">S</td></tr><tr><td rowspan="1" colspan="1"><italic><tp:taxon-name><tp:taxon-name-part taxon-name-part-type="genus" reg="Pyrrosia">Pyrrosia</tp:taxon-name-part> <tp:taxon-name-part taxon-name-part-type="species" reg="samarensis">samarensis</tp:taxon-name-part></tp:taxon-name></italic> (C.Presl) Ching</td><td rowspan="1" colspan="1">E</td><td rowspan="1" colspan="1">NE</td><td rowspan="1" colspan="1">NE</td><td rowspan="1" colspan="1">S, G</td></tr><tr><td rowspan="1" colspan="1"><italic><tp:taxon-name><tp:taxon-name-part taxon-name-part-type="genus" reg="Pyrrosia">Pyrrosia</tp:taxon-name-part> <tp:taxon-name-part taxon-name-part-type="species" reg="splendens">splendens</tp:taxon-name-part></tp:taxon-name></italic> (C.Presl) Ching</td><td rowspan="1" colspan="1">E</td><td rowspan="1" colspan="1">NE</td><td rowspan="1" colspan="1">VU</td><td rowspan="1" colspan="1">S, D, G</td></tr><tr><td rowspan="1" colspan="1"><italic><tp:taxon-name><tp:taxon-name-part taxon-name-part-type="genus" reg="Selliguea">Selliguea</tp:taxon-name-part> <tp:taxon-name-part taxon-name-part-type="species" reg="lateritia">lateritia</tp:taxon-name-part></tp:taxon-name></italic> (Baker) Hovenkamp</td><td rowspan="1" colspan="1">N/E</td><td rowspan="1" colspan="1">NE</td><td rowspan="1" colspan="1">NE</td><td rowspan="1" colspan="1">G, E</td></tr><tr><td rowspan="1" colspan="1"><italic><tp:taxon-name><tp:taxon-name-part taxon-name-part-type="genus" reg="Selliguea">Selliguea</tp:taxon-name-part> <tp:taxon-name-part taxon-name-part-type="species" reg="taeniata">taeniata</tp:taxon-name-part></tp:taxon-name></italic> (Sw.) Parris</td><td rowspan="1" colspan="1">N/E</td><td rowspan="1" colspan="1">NE</td><td rowspan="1" colspan="1">NE</td><td rowspan="1" colspan="1">G</td></tr><tr><td rowspan="1" colspan="1"><italic><tp:taxon-name><tp:taxon-name-part taxon-name-part-type="genus" reg="Thylacopteris">Thylacopteris</tp:taxon-name-part> <tp:taxon-name-part taxon-name-part-type="species" reg="papillosa">papillosa</tp:taxon-name-part></tp:taxon-name></italic> Kze.; J.Sm.</td><td rowspan="1" colspan="1">N/E</td><td rowspan="1" colspan="1">NE</td><td rowspan="1" colspan="1">NE</td><td rowspan="1" colspan="1">G</td></tr><tr><td rowspan="1" colspan="1">
              <bold>
                <tp:taxon-name>
                  <tp:taxon-name-part taxon-name-part-type="family" reg="Primulaceae">Primulaceae</tp:taxon-name-part>
                </tp:taxon-name>
              </bold>
            </td><td rowspan="1" colspan="1"/><td rowspan="1" colspan="1"/><td rowspan="1" colspan="1"/><td rowspan="1" colspan="1"/></tr><tr><td rowspan="1" colspan="1"><italic><tp:taxon-name><tp:taxon-name-part taxon-name-part-type="genus" reg="Ardisia">Ardisia</tp:taxon-name-part> <tp:taxon-name-part taxon-name-part-type="species" reg="elliptica">elliptica</tp:taxon-name-part></tp:taxon-name></italic> Thunb.</td><td rowspan="1" colspan="1">N/E</td><td rowspan="1" colspan="1">LC</td><td rowspan="1" colspan="1">VU</td><td rowspan="1" colspan="1">S, E</td></tr><tr><td rowspan="1" colspan="1"><italic><tp:taxon-name><tp:taxon-name-part taxon-name-part-type="genus" reg="Ardisia">Ardisia</tp:taxon-name-part> <tp:taxon-name-part taxon-name-part-type="species" reg="pyramidalis">pyramidalis</tp:taxon-name-part></tp:taxon-name></italic> (Cav.) Pers.</td><td rowspan="1" colspan="1">N/E</td><td rowspan="1" colspan="1">NE</td><td rowspan="1" colspan="1">NE</td><td rowspan="1" colspan="1">B</td></tr><tr><td rowspan="1" colspan="1"><italic><tp:taxon-name><tp:taxon-name-part taxon-name-part-type="genus" reg="Ardisia">Ardisia</tp:taxon-name-part> <tp:taxon-name-part taxon-name-part-type="species" reg="serrata">serrata</tp:taxon-name-part></tp:taxon-name></italic> (Cav.) Pers.</td><td rowspan="1" colspan="1">N/E</td><td rowspan="1" colspan="1">LC</td><td rowspan="1" colspan="1">NE</td><td rowspan="1" colspan="1">E</td></tr><tr><td rowspan="1" colspan="1"><italic><tp:taxon-name><tp:taxon-name-part taxon-name-part-type="genus" reg="Ardisia">Ardisia</tp:taxon-name-part> <tp:taxon-name-part taxon-name-part-type="species" reg="warburgiana">warburgiana</tp:taxon-name-part></tp:taxon-name></italic> Mez</td><td rowspan="1" colspan="1">E</td><td rowspan="1" colspan="1">NE</td><td rowspan="1" colspan="1">NE</td><td rowspan="1" colspan="1">S, E</td></tr><tr><td rowspan="1" colspan="1"><italic><tp:taxon-name><tp:taxon-name-part taxon-name-part-type="genus" reg="Discocalyx">Discocalyx</tp:taxon-name-part> <tp:taxon-name-part taxon-name-part-type="species" reg="linearifolia">linearifolia</tp:taxon-name-part></tp:taxon-name></italic> Elmer</td><td rowspan="1" colspan="1">E</td><td rowspan="1" colspan="1">NT</td><td rowspan="1" colspan="1">NE</td><td rowspan="1" colspan="1">E</td></tr><tr><td rowspan="1" colspan="1"><italic><tp:taxon-name><tp:taxon-name-part taxon-name-part-type="genus" reg="Embelia">Embelia</tp:taxon-name-part> <tp:taxon-name-part taxon-name-part-type="species" reg="whitfordii">whitfordii</tp:taxon-name-part></tp:taxon-name></italic> Merr.</td><td rowspan="1" colspan="1">E</td><td rowspan="1" colspan="1">NE</td><td rowspan="1" colspan="1">NE</td><td rowspan="1" colspan="1">E</td></tr><tr><td rowspan="1" colspan="1">
              <bold>
                <tp:taxon-name>
                  <tp:taxon-name-part taxon-name-part-type="family" reg="Pteridaceae">Pteridaceae</tp:taxon-name-part>
                </tp:taxon-name>
              </bold>
            </td><td rowspan="1" colspan="1"/><td rowspan="1" colspan="1"/><td rowspan="1" colspan="1"/><td rowspan="1" colspan="1"/></tr><tr><td rowspan="1" colspan="1"><italic><tp:taxon-name><tp:taxon-name-part taxon-name-part-type="genus" reg="Adiantum">Adiantum</tp:taxon-name-part> <tp:taxon-name-part taxon-name-part-type="species" reg="caudatum">caudatum</tp:taxon-name-part></tp:taxon-name></italic> L.*</td><td rowspan="1" colspan="1">N/E</td><td rowspan="1" colspan="1">NE</td><td rowspan="1" colspan="1">NE</td><td rowspan="1" colspan="1">S</td></tr><tr><td rowspan="1" colspan="1"><italic><tp:taxon-name><tp:taxon-name-part taxon-name-part-type="genus" reg="Adiantum">Adiantum</tp:taxon-name-part> <tp:taxon-name-part taxon-name-part-type="species" reg="diaphanum">diaphanum</tp:taxon-name-part></tp:taxon-name></italic> Blume</td><td rowspan="1" colspan="1">N/E</td><td rowspan="1" colspan="1">NE</td><td rowspan="1" colspan="1">NE</td><td rowspan="1" colspan="1">G, E</td></tr><tr><td rowspan="1" colspan="1"><italic><tp:taxon-name><tp:taxon-name-part taxon-name-part-type="genus" reg="Antrophyum">Antrophyum</tp:taxon-name-part> <tp:taxon-name-part taxon-name-part-type="species" reg="reticulatum">reticulatum</tp:taxon-name-part></tp:taxon-name></italic> (G.Forst.) Kaulf.</td><td rowspan="1" colspan="1">N/E</td><td rowspan="1" colspan="1">NE</td><td rowspan="1" colspan="1">NE</td><td rowspan="1" colspan="1">G</td></tr><tr><td rowspan="1" colspan="1"><italic><tp:taxon-name><tp:taxon-name-part taxon-name-part-type="genus" reg="Antrophyum">Antrophyum</tp:taxon-name-part> <tp:taxon-name-part taxon-name-part-type="species" reg="sessilifolium">sessilifolium</tp:taxon-name-part></tp:taxon-name></italic> (Cav.) Spreng.</td><td rowspan="1" colspan="1">N/E</td><td rowspan="1" colspan="1">NE</td><td rowspan="1" colspan="1">NE</td><td rowspan="1" colspan="1">S</td></tr><tr><td rowspan="1" colspan="1"><italic><tp:taxon-name><tp:taxon-name-part taxon-name-part-type="genus" reg="Austrogramme">Austrogramme</tp:taxon-name-part> <tp:taxon-name-part taxon-name-part-type="species" reg="luzonica">luzonica</tp:taxon-name-part></tp:taxon-name></italic> (Alderw.) M.Kato</td><td rowspan="1" colspan="1">E</td><td rowspan="1" colspan="1">NE</td><td rowspan="1" colspan="1">NE</td><td rowspan="1" colspan="1">E</td></tr><tr><td rowspan="1" colspan="1"><italic><tp:taxon-name><tp:taxon-name-part taxon-name-part-type="genus" reg="Haplopteris">Haplopteris</tp:taxon-name-part> <tp:taxon-name-part taxon-name-part-type="species" reg="alternans">alternans</tp:taxon-name-part></tp:taxon-name></italic> (Copel.) S.Linds. &amp; C.W.Chen</td><td rowspan="1" colspan="1">N/E</td><td rowspan="1" colspan="1">NE</td><td rowspan="1" colspan="1">NE</td><td rowspan="1" colspan="1">E</td></tr><tr><td rowspan="1" colspan="1"><italic><tp:taxon-name><tp:taxon-name-part taxon-name-part-type="genus" reg="Haplopteris">Haplopteris</tp:taxon-name-part> <tp:taxon-name-part taxon-name-part-type="species" reg="mediosora">mediosora</tp:taxon-name-part></tp:taxon-name></italic> (Hayata) X.C.Zhang</td><td rowspan="1" colspan="1">N/E</td><td rowspan="1" colspan="1">NE</td><td rowspan="1" colspan="1">NE</td><td rowspan="1" colspan="1">G</td></tr><tr><td rowspan="1" colspan="1"><italic><tp:taxon-name><tp:taxon-name-part taxon-name-part-type="genus" reg="Pityrogramma">Pityrogramma</tp:taxon-name-part> <tp:taxon-name-part taxon-name-part-type="species" reg="calomelanos">calomelanos</tp:taxon-name-part></tp:taxon-name></italic> (L.) Link</td><td rowspan="1" colspan="1">N/E</td><td rowspan="1" colspan="1">NE</td><td rowspan="1" colspan="1">NE</td><td rowspan="1" colspan="1">S</td></tr><tr><td rowspan="1" colspan="1"><italic><tp:taxon-name><tp:taxon-name-part taxon-name-part-type="genus" reg="Pteris">Pteris</tp:taxon-name-part> <tp:taxon-name-part taxon-name-part-type="species" reg="ensiformis">ensiformis</tp:taxon-name-part></tp:taxon-name></italic> Bunn.</td><td rowspan="1" colspan="1">N/E</td><td rowspan="1" colspan="1">NE</td><td rowspan="1" colspan="1">NE</td><td rowspan="1" colspan="1">A</td></tr><tr><td rowspan="1" colspan="1"><italic><tp:taxon-name><tp:taxon-name-part taxon-name-part-type="genus" reg="Pteris">Pteris</tp:taxon-name-part> <tp:taxon-name-part taxon-name-part-type="species" reg="opaca">opaca</tp:taxon-name-part></tp:taxon-name></italic> J.Sm. ex Hook.</td><td rowspan="1" colspan="1">N/E</td><td rowspan="1" colspan="1">NE</td><td rowspan="1" colspan="1">OTS</td><td rowspan="1" colspan="1">G</td></tr><tr><td rowspan="1" colspan="1"><italic><tp:taxon-name><tp:taxon-name-part taxon-name-part-type="genus" reg="Pteris">Pteris</tp:taxon-name-part> <tp:taxon-name-part taxon-name-part-type="species" reg="tripartita">tripartita</tp:taxon-name-part></tp:taxon-name></italic> Sw.</td><td rowspan="1" colspan="1">N/E</td><td rowspan="1" colspan="1">NE</td><td rowspan="1" colspan="1">NE</td><td rowspan="1" colspan="1">S</td></tr><tr><td rowspan="1" colspan="1"><italic><tp:taxon-name><tp:taxon-name-part taxon-name-part-type="genus" reg="Pteris">Pteris</tp:taxon-name-part> <tp:taxon-name-part taxon-name-part-type="species" reg="vittata">vittata</tp:taxon-name-part></tp:taxon-name></italic> L.</td><td rowspan="1" colspan="1">N/E</td><td rowspan="1" colspan="1">LC</td><td rowspan="1" colspan="1">NE</td><td rowspan="1" colspan="1">S</td></tr><tr><td rowspan="1" colspan="1"><italic><tp:taxon-name><tp:taxon-name-part taxon-name-part-type="genus" reg="Taenitis">Taenitis</tp:taxon-name-part> <tp:taxon-name-part taxon-name-part-type="species" reg="blechnoides">blechnoides</tp:taxon-name-part></tp:taxon-name></italic> (Willd.) Sw.</td><td rowspan="1" colspan="1">N/E</td><td rowspan="1" colspan="1">NE</td><td rowspan="1" colspan="1">NE</td><td rowspan="1" colspan="1">S</td></tr><tr><td rowspan="1" colspan="1"><italic><tp:taxon-name><tp:taxon-name-part taxon-name-part-type="genus" reg="Taenitis">Taenitis</tp:taxon-name-part> <tp:taxon-name-part taxon-name-part-type="species" reg="cordata">cordata</tp:taxon-name-part></tp:taxon-name></italic> (Gaudich.) Holttum</td><td rowspan="1" colspan="1">N/E</td><td rowspan="1" colspan="1">NE</td><td rowspan="1" colspan="1">VU</td><td rowspan="1" colspan="1">G</td></tr><tr><td rowspan="1" colspan="1"><italic><tp:taxon-name><tp:taxon-name-part taxon-name-part-type="genus" reg="Vaginularia">Vaginularia</tp:taxon-name-part> <tp:taxon-name-part taxon-name-part-type="species" reg="trichoidea">trichoidea</tp:taxon-name-part></tp:taxon-name></italic> Fée</td><td rowspan="1" colspan="1">N/E</td><td rowspan="1" colspan="1">NE</td><td rowspan="1" colspan="1">NE</td><td rowspan="1" colspan="1">G, E</td></tr><tr><td rowspan="1" colspan="1">
              <bold>
                <tp:taxon-name>
                  <tp:taxon-name-part taxon-name-part-type="family" reg="Pteridryaceae">Pteridryaceae</tp:taxon-name-part>
                </tp:taxon-name>
              </bold>
            </td><td rowspan="1" colspan="1"/><td rowspan="1" colspan="1"/><td rowspan="1" colspan="1"/><td rowspan="1" colspan="1"/></tr><tr><td rowspan="1" colspan="1"><italic><tp:taxon-name><tp:taxon-name-part taxon-name-part-type="genus" reg="Pteridrys">Pteridrys</tp:taxon-name-part> <tp:taxon-name-part taxon-name-part-type="species" reg="microthecia">microthecia</tp:taxon-name-part></tp:taxon-name></italic> (Fée) C.Chr. &amp; Ching</td><td rowspan="1" colspan="1">E</td><td rowspan="1" colspan="1">NE</td><td rowspan="1" colspan="1">NE</td><td rowspan="1" colspan="1">G</td></tr><tr><td rowspan="1" colspan="1">
              <bold>
                <tp:taxon-name>
                  <tp:taxon-name-part taxon-name-part-type="family" reg="Putranjivaceae">Putranjivaceae</tp:taxon-name-part>
                </tp:taxon-name>
              </bold>
            </td><td rowspan="1" colspan="1"/><td rowspan="1" colspan="1"/><td rowspan="1" colspan="1"/><td rowspan="1" colspan="1"/></tr><tr><td rowspan="1" colspan="1"><italic><tp:taxon-name><tp:taxon-name-part taxon-name-part-type="genus" reg="Drypetes">Drypetes</tp:taxon-name-part> <tp:taxon-name-part taxon-name-part-type="species" reg="rhakodiskos">rhakodiskos</tp:taxon-name-part></tp:taxon-name></italic> (Hassk.) Bakh.f.</td><td rowspan="1" colspan="1">N/E</td><td rowspan="1" colspan="1">LC</td><td rowspan="1" colspan="1">OTS</td><td rowspan="1" colspan="1">E</td></tr><tr><td rowspan="1" colspan="1">
              <bold>
                <tp:taxon-name>
                  <tp:taxon-name-part taxon-name-part-type="family" reg="Rhamnaceae">Rhamnaceae</tp:taxon-name-part>
                </tp:taxon-name>
              </bold>
            </td><td rowspan="1" colspan="1"/><td rowspan="1" colspan="1"/><td rowspan="1" colspan="1"/><td rowspan="1" colspan="1"/></tr><tr><td rowspan="1" colspan="1"><italic><tp:taxon-name><tp:taxon-name-part taxon-name-part-type="genus" reg="Alphitonia">Alphitonia</tp:taxon-name-part> <tp:taxon-name-part taxon-name-part-type="species" reg="philippinensis">philippinensis</tp:taxon-name-part></tp:taxon-name></italic> Braid</td><td rowspan="1" colspan="1">N/E</td><td rowspan="1" colspan="1">LC</td><td rowspan="1" colspan="1">NE</td><td rowspan="1" colspan="1">B</td></tr><tr><td rowspan="1" colspan="1">
              <bold>
                <tp:taxon-name>
                  <tp:taxon-name-part taxon-name-part-type="family" reg="Rhizophoraceae">Rhizophoraceae</tp:taxon-name-part>
                </tp:taxon-name>
              </bold>
            </td><td rowspan="1" colspan="1"/><td rowspan="1" colspan="1"/><td rowspan="1" colspan="1"/><td rowspan="1" colspan="1"/></tr><tr><td rowspan="1" colspan="1"><italic><tp:taxon-name><tp:taxon-name-part taxon-name-part-type="genus" reg="Carallia">Carallia</tp:taxon-name-part> <tp:taxon-name-part taxon-name-part-type="species" reg="brachiata">brachiata</tp:taxon-name-part></tp:taxon-name></italic> (Lour.) Merr.</td><td rowspan="1" colspan="1">N/E</td><td rowspan="1" colspan="1">LC</td><td rowspan="1" colspan="1">NE</td><td rowspan="1" colspan="1">B</td></tr><tr><td rowspan="1" colspan="1"><italic><tp:taxon-name><tp:taxon-name-part taxon-name-part-type="genus" reg="Pellacalyx">Pellacalyx</tp:taxon-name-part> <tp:taxon-name-part taxon-name-part-type="species" reg="pustulata">pustulata</tp:taxon-name-part></tp:taxon-name></italic> Merr.</td><td rowspan="1" colspan="1">N/E</td><td rowspan="1" colspan="1">NE</td><td rowspan="1" colspan="1">NE</td><td rowspan="1" colspan="1">E</td></tr><tr><td rowspan="1" colspan="1">
              <bold>
                <tp:taxon-name>
                  <tp:taxon-name-part taxon-name-part-type="family" reg="Rosaceae">Rosaceae</tp:taxon-name-part>
                </tp:taxon-name>
              </bold>
            </td><td rowspan="1" colspan="1"/><td rowspan="1" colspan="1"/><td rowspan="1" colspan="1"/><td rowspan="1" colspan="1"/></tr><tr><td rowspan="1" colspan="1"><italic><tp:taxon-name><tp:taxon-name-part taxon-name-part-type="genus" reg="Prunus">Prunus</tp:taxon-name-part> <tp:taxon-name-part taxon-name-part-type="species" reg="grisea">grisea</tp:taxon-name-part></tp:taxon-name></italic> (Blume ex Müll.Berol.) Kalkman</td><td rowspan="1" colspan="1">N/E</td><td rowspan="1" colspan="1">LC</td><td rowspan="1" colspan="1">NE</td><td rowspan="1" colspan="1">E</td></tr><tr><td rowspan="1" colspan="1"><italic><tp:taxon-name><tp:taxon-name-part taxon-name-part-type="genus" reg="Prunus">Prunus</tp:taxon-name-part> <tp:taxon-name-part taxon-name-part-type="species" reg="marsupialis">marsupialis</tp:taxon-name-part></tp:taxon-name></italic> Kalkman</td><td rowspan="1" colspan="1">E</td><td rowspan="1" colspan="1">LC</td><td rowspan="1" colspan="1">NE</td><td rowspan="1" colspan="1">E</td></tr><tr><td rowspan="1" colspan="1"><italic><tp:taxon-name><tp:taxon-name-part taxon-name-part-type="genus" reg="Rubus">Rubus</tp:taxon-name-part> <tp:taxon-name-part taxon-name-part-type="species" reg="moluccanus">moluccanus</tp:taxon-name-part></tp:taxon-name></italic> L.</td><td rowspan="1" colspan="1">N/E</td><td rowspan="1" colspan="1">NE</td><td rowspan="1" colspan="1">NE</td><td rowspan="1" colspan="1">S, E</td></tr><tr><td rowspan="1" colspan="1"><tp:taxon-name><tp:taxon-name-part taxon-name-part-type="genus" reg="Rubus">Rubus</tp:taxon-name-part> <tp:taxon-name-part taxon-name-part-type="species" reg="moluccanus">moluccanus</tp:taxon-name-part> <tp:taxon-name-part taxon-name-part-type="infraspecific-rank">var.</tp:taxon-name-part> <tp:taxon-name-part taxon-name-part-type="variety" reg="discolor">discolor</tp:taxon-name-part></tp:taxon-name> (Blume) Kalkman</td><td rowspan="1" colspan="1">N/E</td><td rowspan="1" colspan="1">NE</td><td rowspan="1" colspan="1">NE</td><td rowspan="1" colspan="1">S</td></tr><tr><td rowspan="1" colspan="1">
              <bold>
                <tp:taxon-name>
                  <tp:taxon-name-part taxon-name-part-type="family" reg="Rubiaceae">Rubiaceae</tp:taxon-name-part>
                </tp:taxon-name>
              </bold>
            </td><td rowspan="1" colspan="1"/><td rowspan="1" colspan="1"/><td rowspan="1" colspan="1"/><td rowspan="1" colspan="1"/></tr><tr><td rowspan="1" colspan="1"><italic><tp:taxon-name><tp:taxon-name-part taxon-name-part-type="genus" reg="Aidia">Aidia</tp:taxon-name-part> <tp:taxon-name-part taxon-name-part-type="species" reg="acuminata">acuminata</tp:taxon-name-part></tp:taxon-name></italic> (Blume) K.M.Wong</td><td rowspan="1" colspan="1">N/E</td><td rowspan="1" colspan="1">NE</td><td rowspan="1" colspan="1">NE</td><td rowspan="1" colspan="1">E</td></tr><tr><td rowspan="1" colspan="1"><italic><tp:taxon-name><tp:taxon-name-part taxon-name-part-type="genus" reg="Antherostele">Antherostele</tp:taxon-name-part> <tp:taxon-name-part taxon-name-part-type="species" reg="grandistipula">grandistipula</tp:taxon-name-part></tp:taxon-name></italic> (Merr.) Bremek.</td><td rowspan="1" colspan="1">E</td><td rowspan="1" colspan="1">VU</td><td rowspan="1" colspan="1">NE</td><td rowspan="1" colspan="1">S, E</td></tr><tr><td rowspan="1" colspan="1"><italic><tp:taxon-name><tp:taxon-name-part taxon-name-part-type="genus" reg="Argostemma">Argostemma</tp:taxon-name-part> <tp:taxon-name-part taxon-name-part-type="species" reg="maquilingense">maquilingense</tp:taxon-name-part></tp:taxon-name></italic> Elmer</td><td rowspan="1" colspan="1">E</td><td rowspan="1" colspan="1">NE</td><td rowspan="1" colspan="1">NE</td><td rowspan="1" colspan="1">K</td></tr><tr><td rowspan="1" colspan="1"><italic><tp:taxon-name><tp:taxon-name-part taxon-name-part-type="genus" reg="Benkara">Benkara</tp:taxon-name-part> <tp:taxon-name-part taxon-name-part-type="species" reg="microcarpa">microcarpa</tp:taxon-name-part></tp:taxon-name></italic> (Bartl. ex DC.) Ridsdale</td><td rowspan="1" colspan="1">E</td><td rowspan="1" colspan="1">NE</td><td rowspan="1" colspan="1">NE</td><td rowspan="1" colspan="1">K</td></tr><tr><td rowspan="1" colspan="1"><italic><tp:taxon-name><tp:taxon-name-part taxon-name-part-type="genus" reg="Canthium">Canthium</tp:taxon-name-part></tp:taxon-name></italic> sp.</td><td rowspan="1" colspan="1">-</td><td rowspan="1" colspan="1">-</td><td rowspan="1" colspan="1">-</td><td rowspan="1" colspan="1">S</td></tr><tr><td rowspan="1" colspan="1"><italic><tp:taxon-name><tp:taxon-name-part taxon-name-part-type="genus" reg="Chewlunia">Chewlunia</tp:taxon-name-part></tp:taxon-name></italic> sp.</td><td rowspan="1" colspan="1">-</td><td rowspan="1" colspan="1">-</td><td rowspan="1" colspan="1">-</td><td rowspan="1" colspan="1">S</td></tr><tr><td rowspan="1" colspan="1"><italic><tp:taxon-name><tp:taxon-name-part taxon-name-part-type="genus" reg="Coptosapelta">Coptosapelta</tp:taxon-name-part> <tp:taxon-name-part taxon-name-part-type="species" reg="olaciformis">olaciformis</tp:taxon-name-part></tp:taxon-name></italic> (Merr.) Elmer</td><td rowspan="1" colspan="1">E</td><td rowspan="1" colspan="1">NE</td><td rowspan="1" colspan="1">NE</td><td rowspan="1" colspan="1">E</td></tr><tr><td rowspan="1" colspan="1"><italic><tp:taxon-name><tp:taxon-name-part taxon-name-part-type="genus" reg="Diplospora">Diplospora</tp:taxon-name-part> <tp:taxon-name-part taxon-name-part-type="species" reg="sorsogonensis">sorsogonensis</tp:taxon-name-part></tp:taxon-name></italic> (Elmer) A.P.Davis*</td><td rowspan="1" colspan="1">E</td><td rowspan="1" colspan="1">CR</td><td rowspan="1" colspan="1">NE</td><td rowspan="1" colspan="1">S</td></tr><tr><td rowspan="1" colspan="1"><italic><tp:taxon-name><tp:taxon-name-part taxon-name-part-type="genus" reg="Diplospora">Diplospora</tp:taxon-name-part> <tp:taxon-name-part taxon-name-part-type="species" reg="tinagoensis">tinagoensis</tp:taxon-name-part></tp:taxon-name></italic> (Elmer) S.J.Ali &amp; Robbr.</td><td rowspan="1" colspan="1">N/E</td><td rowspan="1" colspan="1">NE</td><td rowspan="1" colspan="1">NE</td><td rowspan="1" colspan="1">E</td></tr><tr><td rowspan="1" colspan="1"><italic><tp:taxon-name><tp:taxon-name-part taxon-name-part-type="genus" reg="Dolicholobium">Dolicholobium</tp:taxon-name-part> <tp:taxon-name-part taxon-name-part-type="species" reg="philippinense">philippinense</tp:taxon-name-part></tp:taxon-name></italic> Trel.</td><td rowspan="1" colspan="1">E</td><td rowspan="1" colspan="1">NT</td><td rowspan="1" colspan="1">NE</td><td rowspan="1" colspan="1">K</td></tr><tr><td rowspan="1" colspan="1"><italic><tp:taxon-name><tp:taxon-name-part taxon-name-part-type="genus" reg="Eumachia">Eumachia</tp:taxon-name-part> <tp:taxon-name-part taxon-name-part-type="species" reg="membranifolia">membranifolia</tp:taxon-name-part></tp:taxon-name></italic> (Bartl. ex DC.) Barrabé, C.M.Taylor &amp; Razafim.</td><td rowspan="1" colspan="1">N/E</td><td rowspan="1" colspan="1">LC</td><td rowspan="1" colspan="1">NE</td><td rowspan="1" colspan="1">S</td></tr><tr><td rowspan="1" colspan="1"><italic><tp:taxon-name><tp:taxon-name-part taxon-name-part-type="genus" reg="Exallage">Exallage</tp:taxon-name-part> <tp:taxon-name-part taxon-name-part-type="species" reg="auricularia">auricularia</tp:taxon-name-part></tp:taxon-name></italic> (L.) Bremek.</td><td rowspan="1" colspan="1">N/E</td><td rowspan="1" colspan="1">NE</td><td rowspan="1" colspan="1">NE</td><td rowspan="1" colspan="1">K</td></tr><tr><td rowspan="1" colspan="1"><italic><tp:taxon-name><tp:taxon-name-part taxon-name-part-type="genus" reg="Exallage">Exallage</tp:taxon-name-part> <tp:taxon-name-part taxon-name-part-type="species" reg="buruensis">buruensis</tp:taxon-name-part></tp:taxon-name></italic> (Miq.) Bremek.</td><td rowspan="1" colspan="1">N/E</td><td rowspan="1" colspan="1">NE</td><td rowspan="1" colspan="1">NE</td><td rowspan="1" colspan="1">K</td></tr><tr><td rowspan="1" colspan="1"><italic><tp:taxon-name><tp:taxon-name-part taxon-name-part-type="genus" reg="Exallage">Exallage</tp:taxon-name-part> <tp:taxon-name-part taxon-name-part-type="species" reg="cristata">cristata</tp:taxon-name-part></tp:taxon-name></italic> (Willd.) Nandikar &amp; K.C.Kishor</td><td rowspan="1" colspan="1">N/E</td><td rowspan="1" colspan="1">NE</td><td rowspan="1" colspan="1">NE</td><td rowspan="1" colspan="1">K</td></tr><tr><td rowspan="1" colspan="1"><italic><tp:taxon-name><tp:taxon-name-part taxon-name-part-type="genus" reg="Geophila">Geophila</tp:taxon-name-part> <tp:taxon-name-part taxon-name-part-type="species" reg="repens">repens</tp:taxon-name-part></tp:taxon-name></italic> (L.) I.M. Johnst.</td><td rowspan="1" colspan="1">N/E</td><td rowspan="1" colspan="1">NE</td><td rowspan="1" colspan="1">NE</td><td rowspan="1" colspan="1">S</td></tr><tr><td rowspan="1" colspan="1"><italic><tp:taxon-name><tp:taxon-name-part taxon-name-part-type="genus" reg="Greeniopsis">Greeniopsis</tp:taxon-name-part> <tp:taxon-name-part taxon-name-part-type="species" reg="megalantha">megalantha</tp:taxon-name-part></tp:taxon-name></italic> Merr.</td><td rowspan="1" colspan="1">E</td><td rowspan="1" colspan="1">VU</td><td rowspan="1" colspan="1">NE</td><td rowspan="1" colspan="1">S</td></tr><tr><td rowspan="1" colspan="1"><italic><tp:taxon-name><tp:taxon-name-part taxon-name-part-type="genus" reg="Greeniopsis">Greeniopsis</tp:taxon-name-part> <tp:taxon-name-part taxon-name-part-type="species" reg="multiflora">multiflora</tp:taxon-name-part></tp:taxon-name></italic> (Elmer) Merr.</td><td rowspan="1" colspan="1">E</td><td rowspan="1" colspan="1">LC</td><td rowspan="1" colspan="1">NE</td><td rowspan="1" colspan="1">S, B, E</td></tr><tr><td rowspan="1" colspan="1"><italic><tp:taxon-name><tp:taxon-name-part taxon-name-part-type="genus" reg="Guettardella">Guettardella</tp:taxon-name-part></tp:taxon-name></italic> sp.</td><td rowspan="1" colspan="1">-</td><td rowspan="1" colspan="1">-</td><td rowspan="1" colspan="1">-</td><td rowspan="1" colspan="1">S</td></tr><tr><td rowspan="1" colspan="1"><italic><tp:taxon-name><tp:taxon-name-part taxon-name-part-type="genus" reg="Gynochthodes">Gynochthodes</tp:taxon-name-part> <tp:taxon-name-part taxon-name-part-type="species" reg="platyphylla">platyphylla</tp:taxon-name-part></tp:taxon-name></italic> (Merr.) Razafim. &amp; B.Bremer</td><td rowspan="1" colspan="1">E</td><td rowspan="1" colspan="1">NE</td><td rowspan="1" colspan="1">NE</td><td rowspan="1" colspan="1">S</td></tr><tr><td rowspan="1" colspan="1"><italic><tp:taxon-name><tp:taxon-name-part taxon-name-part-type="genus" reg="Hedyotis">Hedyotis</tp:taxon-name-part> <tp:taxon-name-part taxon-name-part-type="species" reg="longipedunculata">longipedunculata</tp:taxon-name-part></tp:taxon-name></italic> Merr.</td><td rowspan="1" colspan="1">E</td><td rowspan="1" colspan="1">NE</td><td rowspan="1" colspan="1">NE</td><td rowspan="1" colspan="1">K</td></tr><tr><td rowspan="1" colspan="1"><italic><tp:taxon-name><tp:taxon-name-part taxon-name-part-type="genus" reg="Hedyotis">Hedyotis</tp:taxon-name-part> <tp:taxon-name-part taxon-name-part-type="species" reg="philippensis">philippensis</tp:taxon-name-part></tp:taxon-name></italic> (Willd. ex Spreng.) Merr. ex C.B.Rob.</td><td rowspan="1" colspan="1">N/E</td><td rowspan="1" colspan="1">NE</td><td rowspan="1" colspan="1">NE</td><td rowspan="1" colspan="1">S</td></tr><tr><td rowspan="1" colspan="1"><italic><tp:taxon-name><tp:taxon-name-part taxon-name-part-type="genus" reg="Hydnophytum">Hydnophytum</tp:taxon-name-part> <tp:taxon-name-part taxon-name-part-type="species" reg="formicarum">formicarum</tp:taxon-name-part></tp:taxon-name></italic> Jack</td><td rowspan="1" colspan="1">N/E</td><td rowspan="1" colspan="1">LC<sup>@</sup></td><td rowspan="1" colspan="1">OTS</td><td rowspan="1" colspan="1">K, E</td></tr><tr><td rowspan="1" colspan="1"><italic><tp:taxon-name><tp:taxon-name-part taxon-name-part-type="genus" reg="Ixora">Ixora</tp:taxon-name-part> <tp:taxon-name-part taxon-name-part-type="species" reg="bartlingii">bartlingii</tp:taxon-name-part></tp:taxon-name></italic> Elmer</td><td rowspan="1" colspan="1">N/E</td><td rowspan="1" colspan="1">NE</td><td rowspan="1" colspan="1">NE</td><td rowspan="1" colspan="1">S, E</td></tr><tr><td rowspan="1" colspan="1"><italic><tp:taxon-name><tp:taxon-name-part taxon-name-part-type="genus" reg="Ixora">Ixora</tp:taxon-name-part> <tp:taxon-name-part taxon-name-part-type="species" reg="cumingiana">cumingiana</tp:taxon-name-part></tp:taxon-name></italic> S.Vidal</td><td rowspan="1" colspan="1">E</td><td rowspan="1" colspan="1">NE</td><td rowspan="1" colspan="1">NE</td><td rowspan="1" colspan="1">E</td></tr><tr><td rowspan="1" colspan="1"><italic><tp:taxon-name><tp:taxon-name-part taxon-name-part-type="genus" reg="Ixora">Ixora</tp:taxon-name-part> <tp:taxon-name-part taxon-name-part-type="species" reg="filipes">filipes</tp:taxon-name-part></tp:taxon-name></italic> Valeton</td><td rowspan="1" colspan="1">N/E</td><td rowspan="1" colspan="1">NE</td><td rowspan="1" colspan="1">NE</td><td rowspan="1" colspan="1">E</td></tr><tr><td rowspan="1" colspan="1"><italic><tp:taxon-name><tp:taxon-name-part taxon-name-part-type="genus" reg="Ixora">Ixora</tp:taxon-name-part> <tp:taxon-name-part taxon-name-part-type="species" reg="leytensis">leytensis</tp:taxon-name-part></tp:taxon-name></italic> Elmer</td><td rowspan="1" colspan="1">E</td><td rowspan="1" colspan="1">NE</td><td rowspan="1" colspan="1">NE</td><td rowspan="1" colspan="1">S, E</td></tr><tr><td rowspan="1" colspan="1"><italic><tp:taxon-name><tp:taxon-name-part taxon-name-part-type="genus" reg="Ixora">Ixora</tp:taxon-name-part> <tp:taxon-name-part taxon-name-part-type="species" reg="longifolia">longifolia</tp:taxon-name-part></tp:taxon-name></italic> Sm.</td><td rowspan="1" colspan="1">N/E</td><td rowspan="1" colspan="1">NE</td><td rowspan="1" colspan="1">NE</td><td rowspan="1" colspan="1">S</td></tr><tr><td rowspan="1" colspan="1"><italic><tp:taxon-name><tp:taxon-name-part taxon-name-part-type="genus" reg="Ixora">Ixora</tp:taxon-name-part> <tp:taxon-name-part taxon-name-part-type="species" reg="macrophylla">macrophylla</tp:taxon-name-part></tp:taxon-name></italic> Bartl. ex DC.</td><td rowspan="1" colspan="1">E</td><td rowspan="1" colspan="1">NE</td><td rowspan="1" colspan="1">NE</td><td rowspan="1" colspan="1">S</td></tr><tr><td rowspan="1" colspan="1"><italic><tp:taxon-name><tp:taxon-name-part taxon-name-part-type="genus" reg="Ixora">Ixora</tp:taxon-name-part> <tp:taxon-name-part taxon-name-part-type="species" reg="salicifolia">salicifolia</tp:taxon-name-part></tp:taxon-name></italic> (Blume) DC.</td><td rowspan="1" colspan="1">N/E</td><td rowspan="1" colspan="1">NE</td><td rowspan="1" colspan="1">NE</td><td rowspan="1" colspan="1">K</td></tr><tr><td rowspan="1" colspan="1"><italic><tp:taxon-name><tp:taxon-name-part taxon-name-part-type="genus" reg="Ixora">Ixora</tp:taxon-name-part> <tp:taxon-name-part taxon-name-part-type="species" reg="silagoensis">silagoensis</tp:taxon-name-part></tp:taxon-name></italic> Manalastas, Banag &amp; Alejandro</td><td rowspan="1" colspan="1">E</td><td rowspan="1" colspan="1">CR<sup>@</sup></td><td rowspan="1" colspan="1">NE</td><td rowspan="1" colspan="1">S, K</td></tr><tr><td rowspan="1" colspan="1"><italic><tp:taxon-name><tp:taxon-name-part taxon-name-part-type="genus" reg="Lasianthus">Lasianthus</tp:taxon-name-part> <tp:taxon-name-part taxon-name-part-type="species" reg="attenuatus">attenuatus</tp:taxon-name-part></tp:taxon-name></italic> Jack</td><td rowspan="1" colspan="1">N/E</td><td rowspan="1" colspan="1">NE</td><td rowspan="1" colspan="1">NE</td><td rowspan="1" colspan="1">S, K</td></tr><tr><td rowspan="1" colspan="1"><italic><tp:taxon-name><tp:taxon-name-part taxon-name-part-type="genus" reg="Lasianthus">Lasianthus</tp:taxon-name-part> <tp:taxon-name-part taxon-name-part-type="species" reg="cyanocarpus">cyanocarpus</tp:taxon-name-part></tp:taxon-name></italic> Jack*</td><td rowspan="1" colspan="1">N/E</td><td rowspan="1" colspan="1">NE</td><td rowspan="1" colspan="1">NE</td><td rowspan="1" colspan="1">S</td></tr><tr><td rowspan="1" colspan="1"><italic><tp:taxon-name><tp:taxon-name-part taxon-name-part-type="genus" reg="Lasianthus">Lasianthus</tp:taxon-name-part> <tp:taxon-name-part taxon-name-part-type="species" reg="hirsutus">hirsutus</tp:taxon-name-part></tp:taxon-name></italic> (Roxb.) Merr.</td><td rowspan="1" colspan="1">N/E</td><td rowspan="1" colspan="1">NE</td><td rowspan="1" colspan="1">NE</td><td rowspan="1" colspan="1">S, E, K</td></tr><tr><td rowspan="1" colspan="1"><italic><tp:taxon-name><tp:taxon-name-part taxon-name-part-type="genus" reg="Lasianthus">Lasianthus</tp:taxon-name-part></tp:taxon-name></italic> sp.</td><td rowspan="1" colspan="1">-</td><td rowspan="1" colspan="1">-</td><td rowspan="1" colspan="1">-</td><td rowspan="1" colspan="1">S</td></tr><tr><td rowspan="1" colspan="1"><italic><tp:taxon-name><tp:taxon-name-part taxon-name-part-type="genus" reg="Lasianthus">Lasianthus</tp:taxon-name-part> <tp:taxon-name-part taxon-name-part-type="species" reg="trichophlebus">trichophlebus</tp:taxon-name-part></tp:taxon-name></italic> Hemsl.</td><td rowspan="1" colspan="1">N/E</td><td rowspan="1" colspan="1">NE</td><td rowspan="1" colspan="1">NE</td><td rowspan="1" colspan="1">C</td></tr><tr><td rowspan="1" colspan="1"><italic><tp:taxon-name><tp:taxon-name-part taxon-name-part-type="genus" reg="Lasianthus">Lasianthus</tp:taxon-name-part> <tp:taxon-name-part taxon-name-part-type="species" reg="verticillatus">verticillatus</tp:taxon-name-part></tp:taxon-name></italic> (Lour.) Merr.</td><td rowspan="1" colspan="1">N/E</td><td rowspan="1" colspan="1">NE</td><td rowspan="1" colspan="1">NE</td><td rowspan="1" colspan="1">K, E</td></tr><tr><td rowspan="1" colspan="1"><italic><tp:taxon-name><tp:taxon-name-part taxon-name-part-type="genus" reg="Leptopetalum">Leptopetalum</tp:taxon-name-part> <tp:taxon-name-part taxon-name-part-type="species" reg="biflorum">biflorum</tp:taxon-name-part></tp:taxon-name></italic> (L.) Neupane &amp; N.Wikstr.</td><td rowspan="1" colspan="1">N/E</td><td rowspan="1" colspan="1">NE</td><td rowspan="1" colspan="1">NE</td><td rowspan="1" colspan="1">S</td></tr><tr><td rowspan="1" colspan="1"><italic><tp:taxon-name><tp:taxon-name-part taxon-name-part-type="genus" reg="Ludekia">Ludekia</tp:taxon-name-part> <tp:taxon-name-part taxon-name-part-type="species" reg="bernardoi">bernardoi</tp:taxon-name-part></tp:taxon-name></italic> (Merr.) Ridsdale</td><td rowspan="1" colspan="1">E</td><td rowspan="1" colspan="1">NE</td><td rowspan="1" colspan="1">NE</td><td rowspan="1" colspan="1">E</td></tr><tr><td rowspan="1" colspan="1"><italic><tp:taxon-name><tp:taxon-name-part taxon-name-part-type="genus" reg="Ludekia">Ludekia</tp:taxon-name-part></tp:taxon-name></italic> sp.</td><td rowspan="1" colspan="1">-</td><td rowspan="1" colspan="1">-</td><td rowspan="1" colspan="1">-</td><td rowspan="1" colspan="1">S</td></tr><tr><td rowspan="1" colspan="1"><italic><tp:taxon-name><tp:taxon-name-part taxon-name-part-type="genus" reg="Morinda">Morinda</tp:taxon-name-part> <tp:taxon-name-part taxon-name-part-type="species" reg="citrifolia">citrifolia</tp:taxon-name-part></tp:taxon-name></italic> L.</td><td rowspan="1" colspan="1">N/E</td><td rowspan="1" colspan="1">LC</td><td rowspan="1" colspan="1">NE</td><td rowspan="1" colspan="1">S</td></tr><tr><td rowspan="1" colspan="1"><tp:taxon-name><tp:taxon-name-part taxon-name-part-type="genus" reg="Morinda">Morinda</tp:taxon-name-part> <tp:taxon-name-part taxon-name-part-type="species" reg="citrifolia">citrifolia</tp:taxon-name-part> <tp:taxon-name-part taxon-name-part-type="infraspecific-rank">var.</tp:taxon-name-part> <tp:taxon-name-part taxon-name-part-type="variety" reg="bracteata">bracteata</tp:taxon-name-part></tp:taxon-name> (Roxb.) Kurz*</td><td rowspan="1" colspan="1">N/E</td><td rowspan="1" colspan="1">NE</td><td rowspan="1" colspan="1">NE</td><td rowspan="1" colspan="1">S</td></tr><tr><td rowspan="1" colspan="1"><italic><tp:taxon-name><tp:taxon-name-part taxon-name-part-type="genus" reg="Mussaenda">Mussaenda</tp:taxon-name-part> <tp:taxon-name-part taxon-name-part-type="species" reg="philippica">philippica</tp:taxon-name-part></tp:taxon-name></italic> A.Rich.</td><td rowspan="1" colspan="1">E</td><td rowspan="1" colspan="1">LC</td><td rowspan="1" colspan="1">NE</td><td rowspan="1" colspan="1">S</td></tr><tr><td rowspan="1" colspan="1"><italic><tp:taxon-name><tp:taxon-name-part taxon-name-part-type="genus" reg="Mussaenda">Mussaenda</tp:taxon-name-part> <tp:taxon-name-part taxon-name-part-type="species" reg="vidalii">vidalii</tp:taxon-name-part></tp:taxon-name></italic> Elmer</td><td rowspan="1" colspan="1">E</td><td rowspan="1" colspan="1">NT</td><td rowspan="1" colspan="1">VU</td><td rowspan="1" colspan="1">K</td></tr><tr><td rowspan="1" colspan="1"><italic><tp:taxon-name><tp:taxon-name-part taxon-name-part-type="genus" reg="Mycetia">Mycetia</tp:taxon-name-part> <tp:taxon-name-part taxon-name-part-type="species" reg="javanica">javanica</tp:taxon-name-part></tp:taxon-name></italic> (Blume) Reinw. ex Korth.</td><td rowspan="1" colspan="1">N/E</td><td rowspan="1" colspan="1">NE</td><td rowspan="1" colspan="1">NE</td><td rowspan="1" colspan="1">S, E</td></tr><tr><td rowspan="1" colspan="1"><italic><tp:taxon-name><tp:taxon-name-part taxon-name-part-type="genus" reg="Mycetia">Mycetia</tp:taxon-name-part> <tp:taxon-name-part taxon-name-part-type="species" reg="suedixieana">suedixieana</tp:taxon-name-part></tp:taxon-name></italic> Tandang &amp; Ordas</td><td rowspan="1" colspan="1">E</td><td rowspan="1" colspan="1">DD<sup>@</sup></td><td rowspan="1" colspan="1">VU</td><td rowspan="1" colspan="1">T</td></tr><tr><td rowspan="1" colspan="1"><italic><tp:taxon-name><tp:taxon-name-part taxon-name-part-type="genus" reg="Myrmecodia">Myrmecodia</tp:taxon-name-part> <tp:taxon-name-part taxon-name-part-type="species" reg="tuberosa">tuberosa</tp:taxon-name-part></tp:taxon-name></italic> Jack</td><td rowspan="1" colspan="1">N/E</td><td rowspan="1" colspan="1">NE</td><td rowspan="1" colspan="1">NE</td><td rowspan="1" colspan="1">K</td></tr><tr><td rowspan="1" colspan="1"><tp:taxon-name><tp:taxon-name-part taxon-name-part-type="genus" reg="Neonauclea">Neonauclea</tp:taxon-name-part> <tp:taxon-name-part taxon-name-part-type="species" reg="bartlingii">bartlingii</tp:taxon-name-part> <tp:taxon-name-part taxon-name-part-type="infraspecific-rank">var.</tp:taxon-name-part> <tp:taxon-name-part taxon-name-part-type="variety" reg="cumingiana">cumingiana</tp:taxon-name-part></tp:taxon-name> (S.Vidal) Ridsdale</td><td rowspan="1" colspan="1">E</td><td rowspan="1" colspan="1">NE</td><td rowspan="1" colspan="1">NE</td><td rowspan="1" colspan="1">K</td></tr><tr><td rowspan="1" colspan="1"><italic><tp:taxon-name><tp:taxon-name-part taxon-name-part-type="genus" reg="Neonauclea">Neonauclea</tp:taxon-name-part> <tp:taxon-name-part taxon-name-part-type="species" reg="formicaria">formicaria</tp:taxon-name-part></tp:taxon-name></italic> (Elmer) Merr.</td><td rowspan="1" colspan="1">E</td><td rowspan="1" colspan="1">LC</td><td rowspan="1" colspan="1">NE</td><td rowspan="1" colspan="1">B, C</td></tr><tr><td rowspan="1" colspan="1"><italic><tp:taxon-name><tp:taxon-name-part taxon-name-part-type="genus" reg="Neonauclea">Neonauclea</tp:taxon-name-part> <tp:taxon-name-part taxon-name-part-type="species" reg="jagori">jagori</tp:taxon-name-part></tp:taxon-name></italic> (Merr.) Merr.</td><td rowspan="1" colspan="1">E</td><td rowspan="1" colspan="1">EN</td><td rowspan="1" colspan="1">NE</td><td rowspan="1" colspan="1">S, K</td></tr><tr><td rowspan="1" colspan="1"><italic><tp:taxon-name><tp:taxon-name-part taxon-name-part-type="genus" reg="Neonauclea">Neonauclea</tp:taxon-name-part> <tp:taxon-name-part taxon-name-part-type="species" reg="puberula">puberula</tp:taxon-name-part></tp:taxon-name></italic> (Merr.) Merr.</td><td rowspan="1" colspan="1">E</td><td rowspan="1" colspan="1">VU</td><td rowspan="1" colspan="1">NE</td><td rowspan="1" colspan="1">B</td></tr><tr><td rowspan="1" colspan="1"><italic><tp:taxon-name><tp:taxon-name-part taxon-name-part-type="genus" reg="Neonauclea">Neonauclea</tp:taxon-name-part> <tp:taxon-name-part taxon-name-part-type="species" reg="viridiflora">viridiflora</tp:taxon-name-part></tp:taxon-name></italic> Ordas, Banag &amp; Alejandro</td><td rowspan="1" colspan="1">SE</td><td rowspan="1" colspan="1">EN<sup>@</sup></td><td rowspan="1" colspan="1">EN</td><td rowspan="1" colspan="1">S, K</td></tr><tr><td rowspan="1" colspan="1"><italic><tp:taxon-name><tp:taxon-name-part taxon-name-part-type="genus" reg="Neonauclea">Neonauclea</tp:taxon-name-part> <tp:taxon-name-part taxon-name-part-type="species" reg="wenzelii">wenzelii</tp:taxon-name-part></tp:taxon-name></italic> (Merr.) Merr.</td><td rowspan="1" colspan="1">E</td><td rowspan="1" colspan="1">EN</td><td rowspan="1" colspan="1">NE</td><td rowspan="1" colspan="1">K</td></tr><tr><td rowspan="1" colspan="1"><italic><tp:taxon-name><tp:taxon-name-part taxon-name-part-type="genus" reg="Ophiorrhiza">Ophiorrhiza</tp:taxon-name-part> <tp:taxon-name-part taxon-name-part-type="species" reg="acuminata">acuminata</tp:taxon-name-part></tp:taxon-name></italic> DC.</td><td rowspan="1" colspan="1">E</td><td rowspan="1" colspan="1">NE</td><td rowspan="1" colspan="1">NE</td><td rowspan="1" colspan="1">S</td></tr><tr><td rowspan="1" colspan="1"><italic><tp:taxon-name><tp:taxon-name-part taxon-name-part-type="genus" reg="Ophiorrhiza">Ophiorrhiza</tp:taxon-name-part> <tp:taxon-name-part taxon-name-part-type="species" reg="camiguinensis">camiguinensis</tp:taxon-name-part></tp:taxon-name></italic> Elmer</td><td rowspan="1" colspan="1">E</td><td rowspan="1" colspan="1">NE</td><td rowspan="1" colspan="1">NE</td><td rowspan="1" colspan="1">S, K</td></tr><tr><td rowspan="1" colspan="1"><italic><tp:taxon-name><tp:taxon-name-part taxon-name-part-type="genus" reg="Ophiorrhiza">Ophiorrhiza</tp:taxon-name-part> <tp:taxon-name-part taxon-name-part-type="species" reg="ciliata">ciliata</tp:taxon-name-part></tp:taxon-name></italic> Elmer*</td><td rowspan="1" colspan="1">E</td><td rowspan="1" colspan="1">NE</td><td rowspan="1" colspan="1">NE</td><td rowspan="1" colspan="1">S</td></tr><tr><td rowspan="1" colspan="1"><italic><tp:taxon-name><tp:taxon-name-part taxon-name-part-type="genus" reg="Ophiorrhiza">Ophiorrhiza</tp:taxon-name-part></tp:taxon-name></italic> sp. 1</td><td rowspan="1" colspan="1">-</td><td rowspan="1" colspan="1">-</td><td rowspan="1" colspan="1">-</td><td rowspan="1" colspan="1">S</td></tr><tr><td rowspan="1" colspan="1"><italic><tp:taxon-name><tp:taxon-name-part taxon-name-part-type="genus" reg="Ophiorrhiza">Ophiorrhiza</tp:taxon-name-part></tp:taxon-name></italic> sp. 2</td><td rowspan="1" colspan="1">-</td><td rowspan="1" colspan="1">-</td><td rowspan="1" colspan="1">-</td><td rowspan="1" colspan="1">S</td></tr><tr><td rowspan="1" colspan="1"><italic><tp:taxon-name><tp:taxon-name-part taxon-name-part-type="genus" reg="Ophiorrhiza">Ophiorrhiza</tp:taxon-name-part></tp:taxon-name></italic> sp. 3</td><td rowspan="1" colspan="1">-</td><td rowspan="1" colspan="1">-</td><td rowspan="1" colspan="1">-</td><td rowspan="1" colspan="1">S</td></tr><tr><td rowspan="1" colspan="1"><italic><tp:taxon-name><tp:taxon-name-part taxon-name-part-type="genus" reg="Ophiorrhiza">Ophiorrhiza</tp:taxon-name-part> <tp:taxon-name-part taxon-name-part-type="species" reg="lancilimba">lancilimba</tp:taxon-name-part></tp:taxon-name></italic> Merr.*</td><td rowspan="1" colspan="1">E</td><td rowspan="1" colspan="1">NE</td><td rowspan="1" colspan="1">NE</td><td rowspan="1" colspan="1">S</td></tr><tr><td rowspan="1" colspan="1"><italic><tp:taxon-name><tp:taxon-name-part taxon-name-part-type="genus" reg="Ophiorrhiza">Ophiorrhiza</tp:taxon-name-part> <tp:taxon-name-part taxon-name-part-type="species" reg="mungos">mungos</tp:taxon-name-part></tp:taxon-name></italic> L.*</td><td rowspan="1" colspan="1">N/E</td><td rowspan="1" colspan="1">NE</td><td rowspan="1" colspan="1">NE</td><td rowspan="1" colspan="1">S</td></tr><tr><td rowspan="1" colspan="1"><italic><tp:taxon-name><tp:taxon-name-part taxon-name-part-type="genus" reg="Ophiorrhiza">Ophiorrhiza</tp:taxon-name-part> <tp:taxon-name-part taxon-name-part-type="species" reg="pubescens">pubescens</tp:taxon-name-part></tp:taxon-name></italic> Elmer</td><td rowspan="1" colspan="1">E</td><td rowspan="1" colspan="1">NE</td><td rowspan="1" colspan="1">NE</td><td rowspan="1" colspan="1">S</td></tr><tr><td rowspan="1" colspan="1"><italic><tp:taxon-name><tp:taxon-name-part taxon-name-part-type="genus" reg="Ophiorrhiza">Ophiorrhiza</tp:taxon-name-part> <tp:taxon-name-part taxon-name-part-type="species" reg="sorsogonensis">sorsogonensis</tp:taxon-name-part></tp:taxon-name></italic> Elmer*</td><td rowspan="1" colspan="1">E</td><td rowspan="1" colspan="1">NE</td><td rowspan="1" colspan="1">NE</td><td rowspan="1" colspan="1">S</td></tr><tr><td rowspan="1" colspan="1"><italic><tp:taxon-name><tp:taxon-name-part taxon-name-part-type="genus" reg="Praravinia">Praravinia</tp:taxon-name-part> <tp:taxon-name-part taxon-name-part-type="species" reg="triflora">triflora</tp:taxon-name-part></tp:taxon-name></italic> (Quisumb. &amp; Merr.) Bremek.</td><td rowspan="1" colspan="1">E</td><td rowspan="1" colspan="1">NE</td><td rowspan="1" colspan="1">NE</td><td rowspan="1" colspan="1">K</td></tr><tr><td rowspan="1" colspan="1"><tp:taxon-name><tp:taxon-name-part taxon-name-part-type="genus" reg="Prismatomeris">Prismatomeris</tp:taxon-name-part> <tp:taxon-name-part taxon-name-part-type="species" reg="tetrandra">tetrandra</tp:taxon-name-part> <tp:taxon-name-part taxon-name-part-type="infraspecific-rank">subsp.</tp:taxon-name-part> <tp:taxon-name-part taxon-name-part-type="variety" reg="tetrandra">tetrandra</tp:taxon-name-part></tp:taxon-name> (Roxb.) K.Schum.</td><td rowspan="1" colspan="1">N/E</td><td rowspan="1" colspan="1">LC</td><td rowspan="1" colspan="1">NE</td><td rowspan="1" colspan="1">D, A</td></tr><tr><td rowspan="1" colspan="1"><italic><tp:taxon-name><tp:taxon-name-part taxon-name-part-type="genus" reg="Psychotria">Psychotria</tp:taxon-name-part> <tp:taxon-name-part taxon-name-part-type="species" reg="banahaensis">banahaensis</tp:taxon-name-part></tp:taxon-name></italic> Elmer</td><td rowspan="1" colspan="1">E</td><td rowspan="1" colspan="1">LC</td><td rowspan="1" colspan="1">NE</td><td rowspan="1" colspan="1">E</td></tr><tr><td rowspan="1" colspan="1"><italic><tp:taxon-name><tp:taxon-name-part taxon-name-part-type="genus" reg="Psychotria">Psychotria</tp:taxon-name-part> <tp:taxon-name-part taxon-name-part-type="species" reg="conglomeratiflora">conglomeratiflora</tp:taxon-name-part></tp:taxon-name></italic> Sohmer &amp; A.P.Davis</td><td rowspan="1" colspan="1">E</td><td rowspan="1" colspan="1">CR or possibly extict<sup>@</sup></td><td rowspan="1" colspan="1">NE</td><td rowspan="1" colspan="1">K</td></tr><tr><td rowspan="1" colspan="1"><italic><tp:taxon-name><tp:taxon-name-part taxon-name-part-type="genus" reg="Psychotria">Psychotria</tp:taxon-name-part> <tp:taxon-name-part taxon-name-part-type="species" reg="crassifolia">crassifolia</tp:taxon-name-part></tp:taxon-name></italic> Miq.*</td><td rowspan="1" colspan="1">N/E</td><td rowspan="1" colspan="1">LC</td><td rowspan="1" colspan="1">NE</td><td rowspan="1" colspan="1">S</td></tr><tr><td rowspan="1" colspan="1"><italic><tp:taxon-name><tp:taxon-name-part taxon-name-part-type="genus" reg="Psychotria">Psychotria</tp:taxon-name-part> <tp:taxon-name-part taxon-name-part-type="species" reg="nitens">nitens</tp:taxon-name-part></tp:taxon-name></italic> (Merr.) Merr.</td><td rowspan="1" colspan="1">E</td><td rowspan="1" colspan="1">NE</td><td rowspan="1" colspan="1">NE</td><td rowspan="1" colspan="1">E</td></tr><tr><td rowspan="1" colspan="1"><italic><tp:taxon-name><tp:taxon-name-part taxon-name-part-type="genus" reg="Psychotria">Psychotria</tp:taxon-name-part> <tp:taxon-name-part taxon-name-part-type="species" reg="paloensis">paloensis</tp:taxon-name-part></tp:taxon-name></italic> Elmer</td><td rowspan="1" colspan="1">E</td><td rowspan="1" colspan="1">NT</td><td rowspan="1" colspan="1">NE</td><td rowspan="1" colspan="1">S</td></tr><tr><td rowspan="1" colspan="1"><italic><tp:taxon-name><tp:taxon-name-part taxon-name-part-type="genus" reg="Psychotria">Psychotria</tp:taxon-name-part> <tp:taxon-name-part taxon-name-part-type="species" reg="papillata">papillata</tp:taxon-name-part></tp:taxon-name></italic> (Merr.) Merr.</td><td rowspan="1" colspan="1">E</td><td rowspan="1" colspan="1">VU<sup>@</sup></td><td rowspan="1" colspan="1">NE</td><td rowspan="1" colspan="1">K</td></tr><tr><td rowspan="1" colspan="1"><italic><tp:taxon-name><tp:taxon-name-part taxon-name-part-type="genus" reg="Psychotria">Psychotria</tp:taxon-name-part> <tp:taxon-name-part taxon-name-part-type="species" reg="pilosella">pilosella</tp:taxon-name-part></tp:taxon-name></italic> Elmer</td><td rowspan="1" colspan="1">E</td><td rowspan="1" colspan="1">LC</td><td rowspan="1" colspan="1">NE</td><td rowspan="1" colspan="1">S, E</td></tr><tr><td rowspan="1" colspan="1"><tp:taxon-name><tp:taxon-name-part taxon-name-part-type="genus" reg="Psychotria">Psychotria</tp:taxon-name-part> <tp:taxon-name-part taxon-name-part-type="species" reg="pilosella">pilosella</tp:taxon-name-part> <tp:taxon-name-part taxon-name-part-type="infraspecific-rank">var.</tp:taxon-name-part> <tp:taxon-name-part taxon-name-part-type="variety" reg="pilosella">pilosella</tp:taxon-name-part></tp:taxon-name> Elmer</td><td rowspan="1" colspan="1">E</td><td rowspan="1" colspan="1">NT<sup>@</sup></td><td rowspan="1" colspan="1">NE</td><td rowspan="1" colspan="1">S</td></tr><tr><td rowspan="1" colspan="1"><italic><tp:taxon-name><tp:taxon-name-part taxon-name-part-type="genus" reg="Psychotria">Psychotria</tp:taxon-name-part> <tp:taxon-name-part taxon-name-part-type="species" reg="radicans">radicans</tp:taxon-name-part></tp:taxon-name></italic> (Merr.) Merr.</td><td rowspan="1" colspan="1">E</td><td rowspan="1" colspan="1">VU<sup>@</sup></td><td rowspan="1" colspan="1">NE</td><td rowspan="1" colspan="1">K</td></tr><tr><td rowspan="1" colspan="1"><tp:taxon-name><tp:taxon-name-part taxon-name-part-type="genus" reg="Psychotria">Psychotria</tp:taxon-name-part> <tp:taxon-name-part taxon-name-part-type="species" reg="subsessiliflora">subsessiliflora</tp:taxon-name-part> <tp:taxon-name-part taxon-name-part-type="infraspecific-rank">var.</tp:taxon-name-part> <tp:taxon-name-part taxon-name-part-type="variety" reg="subsessiliflora">subsessiliflora</tp:taxon-name-part></tp:taxon-name> Elmer</td><td rowspan="1" colspan="1">E</td><td rowspan="1" colspan="1">NE</td><td rowspan="1" colspan="1">NE</td><td rowspan="1" colspan="1">E</td></tr><tr><td rowspan="1" colspan="1"><tp:taxon-name><tp:taxon-name-part taxon-name-part-type="genus" reg="Psychotria">Psychotria</tp:taxon-name-part> <tp:taxon-name-part taxon-name-part-type="species" reg="tayabensis">tayabensis</tp:taxon-name-part> <tp:taxon-name-part taxon-name-part-type="infraspecific-rank">var.</tp:taxon-name-part> <tp:taxon-name-part taxon-name-part-type="variety" reg="fasciculiflora">fasciculiflora</tp:taxon-name-part></tp:taxon-name> (Merr.) Sohmer &amp; A.P.Davis</td><td rowspan="1" colspan="1">SE</td><td rowspan="1" colspan="1">NE</td><td rowspan="1" colspan="1">NE</td><td rowspan="1" colspan="1">E</td></tr><tr><td rowspan="1" colspan="1"><italic><tp:taxon-name><tp:taxon-name-part taxon-name-part-type="genus" reg="Psychotria">Psychotria</tp:taxon-name-part> <tp:taxon-name-part taxon-name-part-type="species" reg="yatesii">yatesii</tp:taxon-name-part></tp:taxon-name></italic> (Merr.) Merr.</td><td rowspan="1" colspan="1">E</td><td rowspan="1" colspan="1">VU</td><td rowspan="1" colspan="1">NE</td><td rowspan="1" colspan="1">E</td></tr><tr><td rowspan="1" colspan="1"><italic><tp:taxon-name><tp:taxon-name-part taxon-name-part-type="genus" reg="Psydrax">Psydrax</tp:taxon-name-part> <tp:taxon-name-part taxon-name-part-type="species" reg="amplifolius">amplifolius</tp:taxon-name-part></tp:taxon-name></italic> (Elmer) A.P.Davis</td><td rowspan="1" colspan="1">E</td><td rowspan="1" colspan="1">NE</td><td rowspan="1" colspan="1">NE</td><td rowspan="1" colspan="1">K</td></tr><tr><td rowspan="1" colspan="1"><italic><tp:taxon-name><tp:taxon-name-part taxon-name-part-type="genus" reg="Scleromitrion">Scleromitrion</tp:taxon-name-part> <tp:taxon-name-part taxon-name-part-type="species" reg="verticillatum">verticillatum</tp:taxon-name-part></tp:taxon-name></italic> (L.) R.J.Wang*</td><td rowspan="1" colspan="1">N/E</td><td rowspan="1" colspan="1">NE</td><td rowspan="1" colspan="1">NE</td><td rowspan="1" colspan="1">S</td></tr><tr><td rowspan="1" colspan="1"><italic><tp:taxon-name><tp:taxon-name-part taxon-name-part-type="genus" reg="Spermacoce">Spermacoce</tp:taxon-name-part> <tp:taxon-name-part taxon-name-part-type="species" reg="remota">remota</tp:taxon-name-part></tp:taxon-name></italic> Lam.</td><td rowspan="1" colspan="1">N/E</td><td rowspan="1" colspan="1">LC</td><td rowspan="1" colspan="1">NE</td><td rowspan="1" colspan="1">K</td></tr><tr><td rowspan="1" colspan="1"><italic><tp:taxon-name><tp:taxon-name-part taxon-name-part-type="genus" reg="Tarenna">Tarenna</tp:taxon-name-part> <tp:taxon-name-part taxon-name-part-type="species" reg="cumingiana">cumingiana</tp:taxon-name-part></tp:taxon-name></italic> (S.Vidal) Elmer</td><td rowspan="1" colspan="1">N/E</td><td rowspan="1" colspan="1">NE</td><td rowspan="1" colspan="1">NE</td><td rowspan="1" colspan="1">S</td></tr><tr><td rowspan="1" colspan="1"><italic><tp:taxon-name><tp:taxon-name-part taxon-name-part-type="genus" reg="Tarenna">Tarenna</tp:taxon-name-part> <tp:taxon-name-part taxon-name-part-type="species" reg="luzoniensis">luzoniensis</tp:taxon-name-part></tp:taxon-name></italic> (S.Vidal) Bremek.</td><td rowspan="1" colspan="1">E</td><td rowspan="1" colspan="1">NE</td><td rowspan="1" colspan="1">NE</td><td rowspan="1" colspan="1">K</td></tr><tr><td rowspan="1" colspan="1"><italic><tp:taxon-name><tp:taxon-name-part taxon-name-part-type="genus" reg="Timonius">Timonius</tp:taxon-name-part> <tp:taxon-name-part taxon-name-part-type="species" reg="appendiculatus">appendiculatus</tp:taxon-name-part></tp:taxon-name></italic> Merr.</td><td rowspan="1" colspan="1">E</td><td rowspan="1" colspan="1">VU</td><td rowspan="1" colspan="1">NE</td><td rowspan="1" colspan="1">B</td></tr><tr><td rowspan="1" colspan="1"><italic><tp:taxon-name><tp:taxon-name-part taxon-name-part-type="genus" reg="Timonius">Timonius</tp:taxon-name-part> <tp:taxon-name-part taxon-name-part-type="species" reg="confertiflorus">confertiflorus</tp:taxon-name-part></tp:taxon-name></italic> Merr.</td><td rowspan="1" colspan="1">E</td><td rowspan="1" colspan="1">NE</td><td rowspan="1" colspan="1">NE</td><td rowspan="1" colspan="1">E</td></tr><tr><td rowspan="1" colspan="1"><italic><tp:taxon-name><tp:taxon-name-part taxon-name-part-type="genus" reg="Timonius">Timonius</tp:taxon-name-part> <tp:taxon-name-part taxon-name-part-type="species" reg="sulitii">sulitii</tp:taxon-name-part></tp:taxon-name></italic> Merr. &amp; Quisumb. ex J.G.Chavez &amp; Tandang</td><td rowspan="1" colspan="1">SE</td><td rowspan="1" colspan="1">CR<sup>@</sup></td><td rowspan="1" colspan="1">CR</td><td rowspan="1" colspan="1">L</td></tr><tr><td rowspan="1" colspan="1"><italic><tp:taxon-name><tp:taxon-name-part taxon-name-part-type="genus" reg="Uncaria">Uncaria</tp:taxon-name-part> <tp:taxon-name-part taxon-name-part-type="species" reg="attenuata">attenuata</tp:taxon-name-part></tp:taxon-name></italic> Korth.</td><td rowspan="1" colspan="1">N/E</td><td rowspan="1" colspan="1">NE</td><td rowspan="1" colspan="1">NE</td><td rowspan="1" colspan="1">S, K</td></tr><tr><td rowspan="1" colspan="1"><italic><tp:taxon-name><tp:taxon-name-part taxon-name-part-type="genus" reg="Uncaria">Uncaria</tp:taxon-name-part> <tp:taxon-name-part taxon-name-part-type="species" reg="longiflora">longiflora</tp:taxon-name-part></tp:taxon-name></italic> (Poir.) Merr.</td><td rowspan="1" colspan="1">N/E</td><td rowspan="1" colspan="1">NE</td><td rowspan="1" colspan="1">NE</td><td rowspan="1" colspan="1">K</td></tr><tr><td rowspan="1" colspan="1"><italic><tp:taxon-name><tp:taxon-name-part taxon-name-part-type="genus" reg="Uncaria">Uncaria</tp:taxon-name-part> <tp:taxon-name-part taxon-name-part-type="species" reg="perrottetii">perrottetii</tp:taxon-name-part></tp:taxon-name></italic> (A.Rich.) Merr.*</td><td rowspan="1" colspan="1">N/E</td><td rowspan="1" colspan="1">NE</td><td rowspan="1" colspan="1">NE</td><td rowspan="1" colspan="1">S</td></tr><tr><td rowspan="1" colspan="1"><italic><tp:taxon-name><tp:taxon-name-part taxon-name-part-type="genus" reg="Uncaria">Uncaria</tp:taxon-name-part> <tp:taxon-name-part taxon-name-part-type="species" reg="roxburghiana">roxburghiana</tp:taxon-name-part></tp:taxon-name></italic> Korth.</td><td rowspan="1" colspan="1">N/E</td><td rowspan="1" colspan="1">NE</td><td rowspan="1" colspan="1">NE</td><td rowspan="1" colspan="1">S, E</td></tr><tr><td rowspan="1" colspan="1"><italic><tp:taxon-name><tp:taxon-name-part taxon-name-part-type="genus" reg="Urophyllum">Urophyllum</tp:taxon-name-part> <tp:taxon-name-part taxon-name-part-type="species" reg="leytense">leytense</tp:taxon-name-part></tp:taxon-name></italic> Merr.</td><td rowspan="1" colspan="1">E</td><td rowspan="1" colspan="1">NE</td><td rowspan="1" colspan="1">NE</td><td rowspan="1" colspan="1">B</td></tr><tr><td rowspan="1" colspan="1"><italic><tp:taxon-name><tp:taxon-name-part taxon-name-part-type="genus" reg="Urophyllum">Urophyllum</tp:taxon-name-part> <tp:taxon-name-part taxon-name-part-type="species" reg="memecyloides">memecyloides</tp:taxon-name-part></tp:taxon-name></italic> (C.Presl) S.Vidal</td><td rowspan="1" colspan="1">E</td><td rowspan="1" colspan="1">NE</td><td rowspan="1" colspan="1">NE</td><td rowspan="1" colspan="1">S</td></tr><tr><td rowspan="1" colspan="1"><italic><tp:taxon-name><tp:taxon-name-part taxon-name-part-type="genus" reg="Urophyllum">Urophyllum</tp:taxon-name-part> <tp:taxon-name-part taxon-name-part-type="species" reg="platyphyllum">platyphyllum</tp:taxon-name-part></tp:taxon-name></italic> Elmer*</td><td rowspan="1" colspan="1">E</td><td rowspan="1" colspan="1">NE</td><td rowspan="1" colspan="1">NE</td><td rowspan="1" colspan="1">S</td></tr><tr><td rowspan="1" colspan="1"><italic><tp:taxon-name><tp:taxon-name-part taxon-name-part-type="genus" reg="Urophyllum">Urophyllum</tp:taxon-name-part> <tp:taxon-name-part taxon-name-part-type="species" reg="urdanetense">urdanetense</tp:taxon-name-part></tp:taxon-name></italic> Elmer</td><td rowspan="1" colspan="1">E</td><td rowspan="1" colspan="1">NE</td><td rowspan="1" colspan="1">NE</td><td rowspan="1" colspan="1">K</td></tr><tr><td rowspan="1" colspan="1"><italic><tp:taxon-name><tp:taxon-name-part taxon-name-part-type="genus" reg="Urophyllum">Urophyllum</tp:taxon-name-part></tp:taxon-name></italic> sp.</td><td rowspan="1" colspan="1">-</td><td rowspan="1" colspan="1">-</td><td rowspan="1" colspan="1">-</td><td rowspan="1" colspan="1">S</td></tr><tr><td rowspan="1" colspan="1"><italic><tp:taxon-name><tp:taxon-name-part taxon-name-part-type="genus" reg="Villaria">Villaria</tp:taxon-name-part> <tp:taxon-name-part taxon-name-part-type="species" reg="purpurea">purpurea</tp:taxon-name-part></tp:taxon-name></italic> (Elmer) Arriola &amp; Alejandro</td><td rowspan="1" colspan="1">E</td><td rowspan="1" colspan="1">NE</td><td rowspan="1" colspan="1">NE</td><td rowspan="1" colspan="1">E</td></tr><tr><td rowspan="1" colspan="1"><italic><tp:taxon-name><tp:taxon-name-part taxon-name-part-type="genus" reg="Xanthophytum">Xanthophytum</tp:taxon-name-part> <tp:taxon-name-part taxon-name-part-type="species" reg="ferrugineum">ferrugineum</tp:taxon-name-part></tp:taxon-name></italic> (DC.) Merr.</td><td rowspan="1" colspan="1">N/E</td><td rowspan="1" colspan="1">NE</td><td rowspan="1" colspan="1">NE</td><td rowspan="1" colspan="1">S, E</td></tr><tr><td rowspan="1" colspan="1">
              <bold>
                <tp:taxon-name>
                  <tp:taxon-name-part taxon-name-part-type="family" reg="Rutaceae">Rutaceae</tp:taxon-name-part>
                </tp:taxon-name>
              </bold>
            </td><td rowspan="1" colspan="1"/><td rowspan="1" colspan="1"/><td rowspan="1" colspan="1"/><td rowspan="1" colspan="1"/></tr><tr><td rowspan="1" colspan="1"><tp:taxon-name><tp:taxon-name-part taxon-name-part-type="genus" reg="Glycosmis">Glycosmis</tp:taxon-name-part> <tp:taxon-name-part taxon-name-part-type="species" reg="cyanocarpa">cyanocarpa</tp:taxon-name-part> <tp:taxon-name-part taxon-name-part-type="infraspecific-rank">var.</tp:taxon-name-part> <tp:taxon-name-part taxon-name-part-type="variety" reg="platyphylla">platyphylla</tp:taxon-name-part></tp:taxon-name> (Merr.) B.C.Stone</td><td rowspan="1" colspan="1">N/E</td><td rowspan="1" colspan="1">LC</td><td rowspan="1" colspan="1">NE</td><td rowspan="1" colspan="1">S</td></tr><tr><td rowspan="1" colspan="1"><italic><tp:taxon-name><tp:taxon-name-part taxon-name-part-type="genus" reg="Lunasia">Lunasia</tp:taxon-name-part> <tp:taxon-name-part taxon-name-part-type="species" reg="amara">amara</tp:taxon-name-part></tp:taxon-name></italic> Blanco</td><td rowspan="1" colspan="1">N/E</td><td rowspan="1" colspan="1">LC</td><td rowspan="1" colspan="1">NE</td><td rowspan="1" colspan="1">E</td></tr><tr><td rowspan="1" colspan="1"><tp:taxon-name><tp:taxon-name-part taxon-name-part-type="genus" reg="Lunasia">Lunasia</tp:taxon-name-part> <tp:taxon-name-part taxon-name-part-type="species" reg="amara">amara</tp:taxon-name-part> <tp:taxon-name-part taxon-name-part-type="infraspecific-rank">var.</tp:taxon-name-part> <tp:taxon-name-part taxon-name-part-type="variety" reg="amara">amara</tp:taxon-name-part></tp:taxon-name> Blanco</td><td rowspan="1" colspan="1">N/E</td><td rowspan="1" colspan="1">LC</td><td rowspan="1" colspan="1">NE</td><td rowspan="1" colspan="1">S</td></tr><tr><td rowspan="1" colspan="1"><italic><tp:taxon-name><tp:taxon-name-part taxon-name-part-type="genus" reg="Melicope">Melicope</tp:taxon-name-part> <tp:taxon-name-part taxon-name-part-type="species" reg="lunu-ankenda">lunu-ankenda</tp:taxon-name-part></tp:taxon-name></italic> (Gaertn.) T.G.Hartley</td><td rowspan="1" colspan="1">N/E</td><td rowspan="1" colspan="1">LC</td><td rowspan="1" colspan="1">OTS</td><td rowspan="1" colspan="1">B</td></tr><tr><td rowspan="1" colspan="1"><italic><tp:taxon-name><tp:taxon-name-part taxon-name-part-type="genus" reg="Melicope">Melicope</tp:taxon-name-part> <tp:taxon-name-part taxon-name-part-type="species" reg="sessilifoliola">sessilifoliola</tp:taxon-name-part></tp:taxon-name></italic> (Merr.) T.G.Hartley</td><td rowspan="1" colspan="1">E</td><td rowspan="1" colspan="1">EN</td><td rowspan="1" colspan="1">NE</td><td rowspan="1" colspan="1">B</td></tr><tr><td rowspan="1" colspan="1"><italic><tp:taxon-name><tp:taxon-name-part taxon-name-part-type="genus" reg="Melicope">Melicope</tp:taxon-name-part> <tp:taxon-name-part taxon-name-part-type="species" reg="triphylla">triphylla</tp:taxon-name-part></tp:taxon-name></italic> (Lam.) Merr.</td><td rowspan="1" colspan="1">N/E</td><td rowspan="1" colspan="1">LC</td><td rowspan="1" colspan="1">NE</td><td rowspan="1" colspan="1">S, E</td></tr><tr><td rowspan="1" colspan="1"><italic><tp:taxon-name><tp:taxon-name-part taxon-name-part-type="genus" reg="Wenzelia">Wenzelia</tp:taxon-name-part> <tp:taxon-name-part taxon-name-part-type="species" reg="brevipes">brevipes</tp:taxon-name-part></tp:taxon-name></italic> Merr.</td><td rowspan="1" colspan="1">E</td><td rowspan="1" colspan="1">NE</td><td rowspan="1" colspan="1">NE</td><td rowspan="1" colspan="1">E</td></tr><tr><td rowspan="1" colspan="1"><italic><tp:taxon-name><tp:taxon-name-part taxon-name-part-type="genus" reg="Zanthoxylum">Zanthoxylum</tp:taxon-name-part> <tp:taxon-name-part taxon-name-part-type="species" reg="integrifoliolum">integrifoliolum</tp:taxon-name-part></tp:taxon-name></italic> (Merr.) Merr.</td><td rowspan="1" colspan="1">N/E</td><td rowspan="1" colspan="1">LC</td><td rowspan="1" colspan="1">NE</td><td rowspan="1" colspan="1">E</td></tr><tr><td rowspan="1" colspan="1"><tp:taxon-name><tp:taxon-name-part taxon-name-part-type="genus" reg="Zanthoxylum">Zanthoxylum</tp:taxon-name-part> <tp:taxon-name-part taxon-name-part-type="species" reg="myriacanthum">myriacanthum</tp:taxon-name-part> <tp:taxon-name-part taxon-name-part-type="infraspecific-rank">var.</tp:taxon-name-part> <tp:taxon-name-part taxon-name-part-type="variety" reg="myriacanthum">myriacanthum</tp:taxon-name-part></tp:taxon-name> Wall. ex Hook.f.</td><td rowspan="1" colspan="1">N/E</td><td rowspan="1" colspan="1">LC</td><td rowspan="1" colspan="1">NE</td><td rowspan="1" colspan="1">B</td></tr><tr><td rowspan="1" colspan="1">
              <bold>
                <tp:taxon-name>
                  <tp:taxon-name-part taxon-name-part-type="family" reg="Salicaceae">Salicaceae</tp:taxon-name-part>
                </tp:taxon-name>
              </bold>
            </td><td rowspan="1" colspan="1"/><td rowspan="1" colspan="1"/><td rowspan="1" colspan="1"/><td rowspan="1" colspan="1"/></tr><tr><td rowspan="1" colspan="1"><italic><tp:taxon-name><tp:taxon-name-part taxon-name-part-type="genus" reg="Casearia">Casearia</tp:taxon-name-part> <tp:taxon-name-part taxon-name-part-type="species" reg="euphlebia">euphlebia</tp:taxon-name-part></tp:taxon-name></italic> Merr.</td><td rowspan="1" colspan="1">E</td><td rowspan="1" colspan="1">NE</td><td rowspan="1" colspan="1">NE</td><td rowspan="1" colspan="1">S</td></tr><tr><td rowspan="1" colspan="1"><italic><tp:taxon-name><tp:taxon-name-part taxon-name-part-type="genus" reg="Casearia">Casearia</tp:taxon-name-part></tp:taxon-name></italic> sp.</td><td rowspan="1" colspan="1">-</td><td rowspan="1" colspan="1">-</td><td rowspan="1" colspan="1">-</td><td rowspan="1" colspan="1">S</td></tr><tr><td rowspan="1" colspan="1"><italic><tp:taxon-name><tp:taxon-name-part taxon-name-part-type="genus" reg="Casearia">Casearia</tp:taxon-name-part> <tp:taxon-name-part taxon-name-part-type="species" reg="phanerophlebia">phanerophlebia</tp:taxon-name-part></tp:taxon-name></italic> Merr.*</td><td rowspan="1" colspan="1">E</td><td rowspan="1" colspan="1">VU</td><td rowspan="1" colspan="1">NE</td><td rowspan="1" colspan="1">S</td></tr><tr><td rowspan="1" colspan="1"><italic><tp:taxon-name><tp:taxon-name-part taxon-name-part-type="genus" reg="Homalium">Homalium</tp:taxon-name-part> <tp:taxon-name-part taxon-name-part-type="species" reg="samarense">samarense</tp:taxon-name-part></tp:taxon-name></italic> Merr.</td><td rowspan="1" colspan="1">E</td><td rowspan="1" colspan="1">VU</td><td rowspan="1" colspan="1">NE</td><td rowspan="1" colspan="1">B</td></tr><tr><td rowspan="1" colspan="1"><italic><tp:taxon-name><tp:taxon-name-part taxon-name-part-type="genus" reg="Osmelia">Osmelia</tp:taxon-name-part> <tp:taxon-name-part taxon-name-part-type="species" reg="philippina">philippina</tp:taxon-name-part></tp:taxon-name></italic> (Turcz.) Fern.-Vill.</td><td rowspan="1" colspan="1">N/E</td><td rowspan="1" colspan="1">LC</td><td rowspan="1" colspan="1">NE</td><td rowspan="1" colspan="1">E</td></tr><tr><td rowspan="1" colspan="1">
              <bold>
                <tp:taxon-name>
                  <tp:taxon-name-part taxon-name-part-type="family" reg="Sapindaceae">Sapindaceae</tp:taxon-name-part>
                </tp:taxon-name>
              </bold>
            </td><td rowspan="1" colspan="1"/><td rowspan="1" colspan="1"/><td rowspan="1" colspan="1"/><td rowspan="1" colspan="1"/></tr><tr><td rowspan="1" colspan="1"><tp:taxon-name><tp:taxon-name-part taxon-name-part-type="genus" reg="Dictyoneura">Dictyoneura</tp:taxon-name-part> <tp:taxon-name-part taxon-name-part-type="species" reg="acuminata">acuminata</tp:taxon-name-part> <tp:taxon-name-part taxon-name-part-type="infraspecific-rank">subsp.</tp:taxon-name-part> <tp:taxon-name-part taxon-name-part-type="variety" reg="acuminata">acuminata</tp:taxon-name-part></tp:taxon-name> Blume</td><td rowspan="1" colspan="1">N/E</td><td rowspan="1" colspan="1">LC</td><td rowspan="1" colspan="1">NE</td><td rowspan="1" colspan="1">S</td></tr><tr><td rowspan="1" colspan="1"><italic><tp:taxon-name><tp:taxon-name-part taxon-name-part-type="genus" reg="Gloeocarpus">Gloeocarpus</tp:taxon-name-part> <tp:taxon-name-part taxon-name-part-type="species" reg="patentivalvis">patentivalvis</tp:taxon-name-part></tp:taxon-name></italic> (Radlk.) Radlk.</td><td rowspan="1" colspan="1">E</td><td rowspan="1" colspan="1">NT</td><td rowspan="1" colspan="1">EN</td><td rowspan="1" colspan="1">A</td></tr><tr><td rowspan="1" colspan="1"><italic><tp:taxon-name><tp:taxon-name-part taxon-name-part-type="genus" reg="Guioa">Guioa</tp:taxon-name-part> <tp:taxon-name-part taxon-name-part-type="species" reg="discolor">discolor</tp:taxon-name-part></tp:taxon-name></italic> Radlk.</td><td rowspan="1" colspan="1">E</td><td rowspan="1" colspan="1">VU</td><td rowspan="1" colspan="1">OTS</td><td rowspan="1" colspan="1">A</td></tr><tr><td rowspan="1" colspan="1"><italic><tp:taxon-name><tp:taxon-name-part taxon-name-part-type="genus" reg="Guioa">Guioa</tp:taxon-name-part> <tp:taxon-name-part taxon-name-part-type="species" reg="koelreuteria">koelreuteria</tp:taxon-name-part></tp:taxon-name></italic> (Blanco) Merr.</td><td rowspan="1" colspan="1">N/E</td><td rowspan="1" colspan="1">LC</td><td rowspan="1" colspan="1">NE</td><td rowspan="1" colspan="1">F</td></tr><tr><td rowspan="1" colspan="1"><italic><tp:taxon-name><tp:taxon-name-part taxon-name-part-type="genus" reg="Harpullia">Harpullia</tp:taxon-name-part> <tp:taxon-name-part taxon-name-part-type="species" reg="cupanioides">cupanioides</tp:taxon-name-part></tp:taxon-name></italic> Roxb.*</td><td rowspan="1" colspan="1">N/E</td><td rowspan="1" colspan="1">LC</td><td rowspan="1" colspan="1">NE</td><td rowspan="1" colspan="1">S</td></tr><tr><td rowspan="1" colspan="1"><italic><tp:taxon-name><tp:taxon-name-part taxon-name-part-type="genus" reg="Lepisanthes">Lepisanthes</tp:taxon-name-part> <tp:taxon-name-part taxon-name-part-type="species" reg="senegalensis">senegalensis</tp:taxon-name-part></tp:taxon-name></italic> (Juss. ex Poir.) Leenh.</td><td rowspan="1" colspan="1">N/E</td><td rowspan="1" colspan="1">LC</td><td rowspan="1" colspan="1">NE</td><td rowspan="1" colspan="1">E</td></tr><tr><td rowspan="1" colspan="1"><italic><tp:taxon-name><tp:taxon-name-part taxon-name-part-type="genus" reg="Lepisanthes">Lepisanthes</tp:taxon-name-part> <tp:taxon-name-part taxon-name-part-type="species" reg="tetraphylla">tetraphylla</tp:taxon-name-part></tp:taxon-name></italic> (Vahl) Radlk.</td><td rowspan="1" colspan="1">N/E</td><td rowspan="1" colspan="1">LC</td><td rowspan="1" colspan="1">NE</td><td rowspan="1" colspan="1">F</td></tr><tr><td rowspan="1" colspan="1"><italic><tp:taxon-name><tp:taxon-name-part taxon-name-part-type="genus" reg="Nephelium">Nephelium</tp:taxon-name-part> <tp:taxon-name-part taxon-name-part-type="species" reg="ramboutan-ake">ramboutan-ake</tp:taxon-name-part></tp:taxon-name></italic> (Labill.) Leenh.</td><td rowspan="1" colspan="1">N/E</td><td rowspan="1" colspan="1">LC</td><td rowspan="1" colspan="1">VU</td><td rowspan="1" colspan="1">F, B</td></tr><tr><td rowspan="1" colspan="1"><italic><tp:taxon-name><tp:taxon-name-part taxon-name-part-type="genus" reg="Pometia">Pometia</tp:taxon-name-part> <tp:taxon-name-part taxon-name-part-type="species" reg="pinnata">pinnata</tp:taxon-name-part></tp:taxon-name></italic> J.R.Forst. &amp; G.Forst.</td><td rowspan="1" colspan="1">N/E</td><td rowspan="1" colspan="1">LC</td><td rowspan="1" colspan="1">NE</td><td rowspan="1" colspan="1">S</td></tr><tr><td rowspan="1" colspan="1"><italic><tp:taxon-name><tp:taxon-name-part taxon-name-part-type="genus" reg="Rhysotoechia">Rhysotoechia</tp:taxon-name-part> <tp:taxon-name-part taxon-name-part-type="species" reg="ramiflora">ramiflora</tp:taxon-name-part></tp:taxon-name></italic> Radlk.</td><td rowspan="1" colspan="1">N/E</td><td rowspan="1" colspan="1">NE</td><td rowspan="1" colspan="1">NE</td><td rowspan="1" colspan="1">E</td></tr><tr><td rowspan="1" colspan="1">
              <bold>
                <tp:taxon-name>
                  <tp:taxon-name-part taxon-name-part-type="family" reg="Sapotaceae">Sapotaceae</tp:taxon-name-part>
                </tp:taxon-name>
              </bold>
            </td><td rowspan="1" colspan="1"/><td rowspan="1" colspan="1"/><td rowspan="1" colspan="1"/><td rowspan="1" colspan="1"/></tr><tr><td rowspan="1" colspan="1"><italic><tp:taxon-name><tp:taxon-name-part taxon-name-part-type="genus" reg="Abebaia">Abebaia</tp:taxon-name-part> <tp:taxon-name-part taxon-name-part-type="species" reg="fasciculata">fasciculata</tp:taxon-name-part></tp:taxon-name></italic> (Warb.) Baehni</td><td rowspan="1" colspan="1">N/E</td><td rowspan="1" colspan="1">VU</td><td rowspan="1" colspan="1">NE</td><td rowspan="1" colspan="1">F, A, C, E</td></tr><tr><td rowspan="1" colspan="1"><italic><tp:taxon-name><tp:taxon-name-part taxon-name-part-type="genus" reg="Mimusops">Mimusops</tp:taxon-name-part> <tp:taxon-name-part taxon-name-part-type="species" reg="elengi">elengi</tp:taxon-name-part></tp:taxon-name></italic> L.</td><td rowspan="1" colspan="1">N/E</td><td rowspan="1" colspan="1">LC</td><td rowspan="1" colspan="1">NE</td><td rowspan="1" colspan="1">B</td></tr><tr><td rowspan="1" colspan="1"><italic><tp:taxon-name><tp:taxon-name-part taxon-name-part-type="genus" reg="Palaquium">Palaquium</tp:taxon-name-part> <tp:taxon-name-part taxon-name-part-type="species" reg="elongatum">elongatum</tp:taxon-name-part></tp:taxon-name></italic> Merr.</td><td rowspan="1" colspan="1">E</td><td rowspan="1" colspan="1">EN</td><td rowspan="1" colspan="1">NE</td><td rowspan="1" colspan="1">A, C, E</td></tr><tr><td rowspan="1" colspan="1"><italic><tp:taxon-name><tp:taxon-name-part taxon-name-part-type="genus" reg="Palaquium">Palaquium</tp:taxon-name-part> <tp:taxon-name-part taxon-name-part-type="species" reg="luzoniense">luzoniense</tp:taxon-name-part></tp:taxon-name></italic> (Fern.-Vill.) Vidal</td><td rowspan="1" colspan="1">N/E</td><td rowspan="1" colspan="1">LC</td><td rowspan="1" colspan="1">OTS</td><td rowspan="1" colspan="1">B</td></tr><tr><td rowspan="1" colspan="1"><italic><tp:taxon-name><tp:taxon-name-part taxon-name-part-type="genus" reg="Palaquium">Palaquium</tp:taxon-name-part> <tp:taxon-name-part taxon-name-part-type="species" reg="obovatum">obovatum</tp:taxon-name-part></tp:taxon-name></italic> (Griff.) Engl.</td><td rowspan="1" colspan="1">N/E</td><td rowspan="1" colspan="1">LC</td><td rowspan="1" colspan="1">NE</td><td rowspan="1" colspan="1">S</td></tr><tr><td rowspan="1" colspan="1"><italic><tp:taxon-name><tp:taxon-name-part taxon-name-part-type="genus" reg="Palaquium">Palaquium</tp:taxon-name-part> <tp:taxon-name-part taxon-name-part-type="species" reg="philippense">philippense</tp:taxon-name-part></tp:taxon-name></italic> (Perr.) C.B.Rob.</td><td rowspan="1" colspan="1">E</td><td rowspan="1" colspan="1">LC</td><td rowspan="1" colspan="1">OTS</td><td rowspan="1" colspan="1">F</td></tr><tr><td rowspan="1" colspan="1"><italic><tp:taxon-name><tp:taxon-name-part taxon-name-part-type="genus" reg="Planchonella">Planchonella</tp:taxon-name-part> <tp:taxon-name-part taxon-name-part-type="species" reg="velutina">velutina</tp:taxon-name-part></tp:taxon-name></italic> (Elmer) H.J.Lam</td><td rowspan="1" colspan="1">E</td><td rowspan="1" colspan="1">NT</td><td rowspan="1" colspan="1">NE</td><td rowspan="1" colspan="1">B, C</td></tr><tr><td rowspan="1" colspan="1">
              <bold>
                <tp:taxon-name>
                  <tp:taxon-name-part taxon-name-part-type="family" reg="Schizaeaceae">Schizaeaceae</tp:taxon-name-part>
                </tp:taxon-name>
              </bold>
            </td><td rowspan="1" colspan="1"/><td rowspan="1" colspan="1"/><td rowspan="1" colspan="1"/><td rowspan="1" colspan="1"/></tr><tr><td rowspan="1" colspan="1"><italic><tp:taxon-name><tp:taxon-name-part taxon-name-part-type="genus" reg="Schizaea">Schizaea</tp:taxon-name-part> <tp:taxon-name-part taxon-name-part-type="species" reg="dichotoma">dichotoma</tp:taxon-name-part></tp:taxon-name></italic> (L.) Sm.</td><td rowspan="1" colspan="1">N/E</td><td rowspan="1" colspan="1">NE</td><td rowspan="1" colspan="1">NE</td><td rowspan="1" colspan="1">G</td></tr><tr><td rowspan="1" colspan="1">
              <bold>
                <tp:taxon-name>
                  <tp:taxon-name-part taxon-name-part-type="family" reg="Selaginellaceae">Selaginellaceae</tp:taxon-name-part>
                </tp:taxon-name>
              </bold>
            </td><td rowspan="1" colspan="1"/><td rowspan="1" colspan="1"/><td rowspan="1" colspan="1"/><td rowspan="1" colspan="1"/></tr><tr><td rowspan="1" colspan="1"><italic><tp:taxon-name><tp:taxon-name-part taxon-name-part-type="genus" reg="Selaginella">Selaginella</tp:taxon-name-part> <tp:taxon-name-part taxon-name-part-type="species" reg="alligans">alligans</tp:taxon-name-part></tp:taxon-name></italic> Hieron.*</td><td rowspan="1" colspan="1">N/E</td><td rowspan="1" colspan="1">NE</td><td rowspan="1" colspan="1">NE</td><td rowspan="1" colspan="1">S</td></tr><tr><td rowspan="1" colspan="1"><italic><tp:taxon-name><tp:taxon-name-part taxon-name-part-type="genus" reg="Selaginella">Selaginella</tp:taxon-name-part> <tp:taxon-name-part taxon-name-part-type="species" reg="aristata">aristata</tp:taxon-name-part></tp:taxon-name></italic> Spring</td><td rowspan="1" colspan="1">N/E</td><td rowspan="1" colspan="1">NE</td><td rowspan="1" colspan="1">NE</td><td rowspan="1" colspan="1">G</td></tr><tr><td rowspan="1" colspan="1"><italic><tp:taxon-name><tp:taxon-name-part taxon-name-part-type="genus" reg="Selaginella">Selaginella</tp:taxon-name-part> <tp:taxon-name-part taxon-name-part-type="species" reg="biformis">biformis</tp:taxon-name-part></tp:taxon-name></italic> A.Braun ex Kuhn</td><td rowspan="1" colspan="1">N/E</td><td rowspan="1" colspan="1">NE</td><td rowspan="1" colspan="1">NE</td><td rowspan="1" colspan="1">S, G</td></tr><tr><td rowspan="1" colspan="1"><italic><tp:taxon-name><tp:taxon-name-part taxon-name-part-type="genus" reg="Selaginella">Selaginella</tp:taxon-name-part> <tp:taxon-name-part taxon-name-part-type="species" reg="ciliaris">ciliaris</tp:taxon-name-part></tp:taxon-name></italic> (Retz.) Spring</td><td rowspan="1" colspan="1">N/E</td><td rowspan="1" colspan="1">NE</td><td rowspan="1" colspan="1">NE</td><td rowspan="1" colspan="1">G</td></tr><tr><td rowspan="1" colspan="1"><italic><tp:taxon-name><tp:taxon-name-part taxon-name-part-type="genus" reg="Selaginella">Selaginella</tp:taxon-name-part> <tp:taxon-name-part taxon-name-part-type="species" reg="cumingiana">cumingiana</tp:taxon-name-part></tp:taxon-name></italic> Spring</td><td rowspan="1" colspan="1">N/E</td><td rowspan="1" colspan="1">NE</td><td rowspan="1" colspan="1">NE</td><td rowspan="1" colspan="1">G, E</td></tr><tr><td rowspan="1" colspan="1"><italic><tp:taxon-name><tp:taxon-name-part taxon-name-part-type="genus" reg="Selaginella">Selaginella</tp:taxon-name-part> <tp:taxon-name-part taxon-name-part-type="species" reg="cupressina">cupressina</tp:taxon-name-part></tp:taxon-name></italic> (Willd.) Spring</td><td rowspan="1" colspan="1">N/E</td><td rowspan="1" colspan="1">NE</td><td rowspan="1" colspan="1">NE</td><td rowspan="1" colspan="1">S, G, E</td></tr><tr><td rowspan="1" colspan="1"><italic><tp:taxon-name><tp:taxon-name-part taxon-name-part-type="genus" reg="Selaginella">Selaginella</tp:taxon-name-part> <tp:taxon-name-part taxon-name-part-type="species" reg="engleri">engleri</tp:taxon-name-part></tp:taxon-name></italic> Hieron.</td><td rowspan="1" colspan="1">N/E</td><td rowspan="1" colspan="1">NE</td><td rowspan="1" colspan="1">NE</td><td rowspan="1" colspan="1">S, D, G, E</td></tr><tr><td rowspan="1" colspan="1"><italic><tp:taxon-name><tp:taxon-name-part taxon-name-part-type="genus" reg="Selaginella">Selaginella</tp:taxon-name-part> <tp:taxon-name-part taxon-name-part-type="species" reg="involvens">involvens</tp:taxon-name-part></tp:taxon-name></italic> (Sw.) Spring</td><td rowspan="1" colspan="1">N/E</td><td rowspan="1" colspan="1">NE</td><td rowspan="1" colspan="1">NE</td><td rowspan="1" colspan="1">G</td></tr><tr><td rowspan="1" colspan="1"><italic><tp:taxon-name><tp:taxon-name-part taxon-name-part-type="genus" reg="Selaginella">Selaginella</tp:taxon-name-part> <tp:taxon-name-part taxon-name-part-type="species" reg="latifrons">latifrons</tp:taxon-name-part></tp:taxon-name></italic> Warb.</td><td rowspan="1" colspan="1">E</td><td rowspan="1" colspan="1">NE</td><td rowspan="1" colspan="1">NE</td><td rowspan="1" colspan="1">S</td></tr><tr><td rowspan="1" colspan="1"><italic><tp:taxon-name><tp:taxon-name-part taxon-name-part-type="genus" reg="Selaginella">Selaginella</tp:taxon-name-part> <tp:taxon-name-part taxon-name-part-type="species" reg="llanosii">llanosii</tp:taxon-name-part></tp:taxon-name></italic> Hieron.</td><td rowspan="1" colspan="1">N/E</td><td rowspan="1" colspan="1">NE</td><td rowspan="1" colspan="1">NE</td><td rowspan="1" colspan="1">E</td></tr><tr><td rowspan="1" colspan="1"><italic><tp:taxon-name><tp:taxon-name-part taxon-name-part-type="genus" reg="Selaginella">Selaginella</tp:taxon-name-part> <tp:taxon-name-part taxon-name-part-type="species" reg="luzonensis">luzonensis</tp:taxon-name-part></tp:taxon-name></italic> Hieron.</td><td rowspan="1" colspan="1">E</td><td rowspan="1" colspan="1">NE</td><td rowspan="1" colspan="1">NE</td><td rowspan="1" colspan="1">E</td></tr><tr><td rowspan="1" colspan="1">
[truncated: 71,029 more chars]
